# Supplementary material for: ParPMC-mediated susceptibility to plum pox virus: vascular expression in Prunus armeniaca and functional validation through ortholog silencing in Nicotiana benthamiana
Source: Front Plant Sci. 2025 Jun 25;16:1614211. doi: 10.3389/fpls.2025.1614211 (PMC12238093; doi:10.3389/fpls.2025.1614211)
Supplement: Supplementary file 1 [file DataSheet1.zip]

Archive with 12 entries (12 files):
- Supplementary_Figure_3.pdf
- Supplementary_Figure_4.pdf
- Supplementary_File_1.fas
- Supplementary_File_2.nwk
- Supplementary_Table_1.pdf
- Supplementary_Table_2.ods
- Supplementary_Table_3.pdf
- Supplementary_Table_4.pdf
- Supplementary_Table_5.pdf
- Supplementary_Table_6.pdf
- Supplementary_Figure_1.pdf
- Supplementary_Figure_2.pdf
