# Supplementary material for: ParPMC-mediated susceptibility to plum pox virus: vascular expression in Prunus armeniaca and functional validation through ortholog silencing in Nicotiana benthamiana
Source: Front Plant Sci. 2025 Jun 25;16:1614211. doi: 10.3389/fpls.2025.1614211 (PMC12238093; doi:10.3389/fpls.2025.1614211)
Supplement: Supplementary file 1 [file DataSheet1.zip › Supplementary_File_1.fas]

>PrupeA
---------------------------------------MKSTEKCVNKFSMPCRIFVFV
EKIKGNSSKHASIMLYRAQKAGKQSMRKDHHHNMEEHLQSSAVKFFARNMTSLNFDEQDG
ILRTISDAPPTHYTIKIQSLSLLSKHSL-EKYESGEFEAGGYKWKLVFYPNGNKSRNVT-
EHISLNLVLA-GANAPQTCWEVHAAFRLFLFD---QNTGTYFALQE---QNERRF-HGMK
LDWGFDKFLSLKAFTDASNGFLVEDTCVFGAEVFVRKERSTC-KGECLS-----------
--------MIKDAIMY-KHVWKIDNFSKLNAESYDS-QTFIAGDQ----KW--------K
IKLYPMGRDGAASGHLSLYLA-LAYPTSLPPASKIYA----QYTLRLLNQAT-STYHHEY
-----------------------KVSWWFSASSPMRGWPRFITVT-------------WL
KN--TSYRFLVNDSCTVEAEVTVHGTASALE-----------------------------
------------------------------------------------------------
------------------------------------------------------------
-----------------------------------------------------
>PruarA_Lo
------------------------------------------------------------
-----------------------------------------------MNMTSLNFDEQNG
ILRTISDAPPTHYMIKIQSLSLLSVHSL-EKYESGEFEAGGYKWKLVFYPNGNKSRNVK-
EHISLYLVLA-GANAPKTCWEVHAAFRLFLLD---QNTGMYFALQE---KNERRF-HGMK
LDWGFDQFLPLKAFTDTSNGFLMEDACVFGAEVVVRKEKSTC-KGECLS-----------
--------MIKDAVMY-KHVWNIYNFSNLNVGSNDS-PTFIAGDQ----KW--------K
IQLYPWGRDSGTGSHLSLYLA-LADPTSLPPTSKIYA----QFTLRLVNKQNSSYHLNIV
K-----------------------------------------------------------
-------------------------------------------------LVGSVPPVPRG
ACIDSLQSDGSMRIRRTTGSW---------------------------------------
------------------------------------------------------------
-----------------------------------------------------
>PruarA_Ma
------------------------------------------------------------
-----------------------------------------------MNMTSLNFDEQDG
ILRTISDVPPTHYTIKIQSLSLLSVHSL-EKYESGVFEAGGYKWKLVFYPNGNKSSNGK-
EHISLYLVLA-GANGPQTCWEVHAAFRLFLLD---QNTGKYLALQE---KNERRF-HGMK
LDWGFDQFLSLKAFTDTSNGFLMEDACVFGAEVFVRKEKSTC-KGECLS-----------
--------MIKDAVMY-KHVWKIDNFSKLNAESYDS-PTFIAGNQ----KW--------K
IRLYPKGRDSGTGSHLSLYLA-LADPTSLPPTSKIYA----QYTLRIINQLN-SPYPYEY
----------------------SKVTWWFSASSPSRGWPSFITIG-------------YF
NIAQSNWGYLVKDSCTVEAEVTVHGTASALD-----------------------------
------------------------------------------------------------
------------------------------------------------------------
-----------------------------------------------------
>PruarA_St
------------------------------------------------------------
-------------------------------------------------MTSLNFDEQDG
ILRTISDAPPTHYMIKIQSLSLLSVHSL-EKYESGEFEAGGYKWKLVFYPNGNKSRNVK-
EHISLYLVLA-GANAPKTCWEVHAAFRLFLLD---QNIGKYFAFQE---QNERCF-HGMK
LDWGFDKCLSLKAFTDASNGFLVEDTCVFGAEVFVRKERSTC-KGECLS-----------
--------MIKGAIMY-KHVWKIDNFSKLNAESYDS-QTFIAGDQ----KW--------K
IKLYPKGRDGAASGHLSLYLA-LADPTSLPPTSKIYA----EFTLRLINQQN-SSLHYAY
----------------------SKVNWWFSASSPMRGWGRFITVG-------------WF
YVNQANYRYLVNDSCTVEAEVTVHGTASALE-----------------------------
------------------------------------------------------------
------------------------------------------------------------
-----------------------------------------------------
>PruarA_Su
------------------------------------------------------------
-----------------------------------------------MNMTSLNFDEQDG
ILRTISDAPPTHYTIKIQSLSLLSKHSL-EKYESGEFEAGGYKWKLVFYPNGNKSRNVK-
EHISLYLVLA-GANAPQTCWELHAAFRLFLLD---QNIGKYLALQE---QNERCF-HGMK
LDWGFDKFLSLKAFTDASNGFLVEDTCVFGAEVFVRKERSTC-KGECLS-----------
--------MIKGAIMY-KHVWKIDNFSKLNAESYDS-QTFIAGDQ----KW--------K
IKLYPKGRDDGLSGNLALYLA-LTDPTSLPPTSKIYA----QYTLRLLNRYS-SSYHREY
-----------------------KIT-WFSASSPMLGWPSFITVA-------------WL
TN--TNYRFLENDSCTVEAEVTVHGTASALE-----------------------------
------------------------------------------------------------
------------------------------------------------------------
-----------------------------------------------------
>PruavA
------------------------------------------------------------
-------------------------------------------------MSSLNLDEQDG
ILRTISDAPPTHYTIKIQSLSLLSKYSL-EKYESGEFEAGGYKWKLVFYPNGNKSRNVK-
EHISLYLVLA-GANVSQTCWEVHAAFRLFLLD---QNTGKYLALQE---KNERHF-HGMK
LDWGFDQFLSLEAFTGTSNGFLMADACVFGAEVFVHKEKSTC-KGECLS-----------
--------MIKDAVMY-KHVWKIDNFSKLNAESYDS-KTFIAGDQ----KW--------K
IELYPKGRDSGTGSHLSLYLA-LADQTSLPPTSKICA----EFTLRIIDQMY-GSGYHYQ
--------------------Y-NKVSWWFSASSPKRGWPRFISAE-------------SF
N----STRYLVKDSCTVEVEVTVQGTASALE-----------------------------
------------------------------------------------------------
------------------------------------------------------------
-----------------------------------------------------
>PruceA1_A
------------------------------------------------------------
-----------------------------------------------MNMSSLNLDEQDG
ILRTISDAPPTHYMIKIQSLSLLSKHSQ-ERYESGEFKADGYKWKLVFYPNGNKRRNVK-
EHISLYLVLA-GANGSQTCWEVHAAFRLFLLD---QNTGKYLALQE---KNERHF-HGMK
LDWGFDQFLSLKAFTDTSNGFLMDDACVFGAAVFVRKERSTC-KGECLS-----------
--------MIKDAVMY-KHVWKIDNFSKLNAESYDS-KTFIAGDQ----KW--------K
IELYPKGRDSGTGSHLSLYLA-LADQTSLPPTSKIYA----EFTLRLVNQQN-SN--YPY
--------------------H-NKVSWWFSASSPKWGWPRFITVG-------------YF
S----TSNYLVRDSCIVEVEVTVHGTASALE-----------------------------
------------------------------------------------------------
------------------------------------------------------------
-----------------------------------------------------
>PrufrA1
------------------------------------------------------------
----------------------------MIQNTYKQHLQSSAVKSFAMNMSSLNLDEQDG
ILRTISDAPPTHYMIKIQSLSLLSKHSQ-ERYESGEFKADGYKWKLVFYPNGNKRRNVK-
EHISLYLVLA-GANGSQTCWEVHAAFRLFLLD---QNTGKYLALQE---KNERHF-HGMK
LDWGFDQFLSLKAFTDTSNGFLMDDACVFGAAVFVRKERSTC-KGECLS-----------
--------MIKDAVMY-KHVWKIDNFSKLNAESYDS-KTFIAGDQ----KW--------K
IELYPKGRDSGTGSHLSLYLA-LADQTSLPPTSKIYA----EFTLRLVNQQN-SN--YPY
--------------------H-NKVSWWFSASSPKWGWPRFITVG-------------YF
S----TSNYLVRDSCIVEVEVTVHGTASALE-----------------------------
------------------------------------------------------------
------------------------------------------------------------
-----------------------------------------------------
>PrudoA1
------------------------------------------------------------
-----------------------------------------------MNMTSLNFDEQDG
ILRTISDAPPTHYTIKIQSLSLLSKHSL-EKYESGEFEAGGYKWKLVFYPNGNKSRNVT-
EHISLYLVLA-GANAPQTCWEVHVAFRLFLLD---QNIGKYLAVQE---QNERCF-HGMK
LDWGFDKFLSLKAFTDASNGFLVEDTCVFGAEVFVRKERSTC-KGECLS-----------
--------MIKDA-MY-KHVWKIDNFSKLNEESYDS-QTFIAGDQ----KW--------K
IKLYPKGREGEATGHLSLYLA-LADPTSLPPTSKIYA----QCTLRLLNRDT-SSYHREY
-----------------------KVTRWFSASSPMLGWPRFITVE-------------WF
TN--TNYRFLVNDSCTVEAEVTVHGTASALE-----------------------------
------------------------------------------------------------
------------------------------------------------------------
-----------------------------------------------------
>PruduA
------------------------------------------------------------
-------------MLYKAQKAGKQSMQKDHRN-MEEHLQSSAAKFFAINMTSLNFDEQDG
ILRTISDAPPTHYTIKIQSLSLLSKHSL-EKYESGEFEAGGYKWKLVFYPNGNKRRNVT-
EHISLNLVLA-GANGPQTCWEVHAAFRLFLLD---QNTGTYFALQE---QNERRF-HGMK
LDWGFDKFLSLKAFTDASNGFVVEDTCVFGAEVLVRKERSTC-KGECLS-----------
--------MIKDAIMY-KHVWKIDNFSKLNAESYDS-QTFIAGDQ----KW--------K
IKLYPMGRDGAASGHLSLYLA-LADPTSLPPTSKIYA----QYTLRLLNQDY-SSSNREY
-----------------------KVSWWFSASSPMQGWPRFITVT-------------WF
KT--TSHRFLLNDSCTVEAEVTVHGTASALE-----------------------------
------------------------------------------------------------
------------------------------------------------------------
-----------------------------------------------------
>PruhuA
------------------------------------------------------------
-----------------------------------------------MNMTSLNFDEQDG
ILRTISDAPPTHYTIKIQLLSLLSKHSP-EKYESGEFEAGGYKWKLVFYPNGNKSMNVT-
EHISLYLVLA-GANGPQTCWELHAAFRLFLLD---QNIGKYLALQE---QNERCF-HGMK
LDWGFDKFLSLKAFTDASNGFLVEDTCVFGAEVFVRKERSTC-RGECLS-----------
--------MIKDAIMY-KHVWKIDNFSKLNAESYDS-QTFIAGDQ----KW--------K
IQLYPKGRDSGTGSHLSLYLA-LADPASLPPTSKICA----QFTLRLVNQKN-SSYHSEY
-----------------------KVTRWFSTSSHTWGLPRFITVT-------------WF
YVNYTDYRYLVNDSCTVEAEVTVHGTASALE-----------------------------
------------------------------------------------------------
------------------------------------------------------------
-----------------------------------------------------
>PrukaA
------------------------------------------------------------
-------------------------------------------------MTSLNFDEQDG
ILRTISDAPPTHYTIKIQSLSLLSKHSL-EKYESGEFEAGGYKWKLVFYPNGNKSRNVT-
EHISLNLVLA-GANAPQTCWEVHAAFRLFLFD---QNTGTYFALQE---QNERRF-HGMK
LDWGFDKFLSLKAFTDTSNGFVVEDTCVFGAEVFVRKERSTC-KGECLS-----------
--------MIKDAIMY-KHVWKIDNFSKLNAESYDS-QTFIAGDQ----KW--------K
IKLYPMGRDGVASGHLSLYLA-LADPTSLPPTSKIYA----QYTLRLVNRAT-STYHREY
-----------------------KGSWWFSASSPMWGWPRFITVT-------------WF
KN--TDYRFLVNDSCTVEAEVTVHGTASALE-----------------------------
------------------------------------------------------------
------------------------------------------------------------
-----------------------------------------------------
>PrumaA
------------------------------------------------------------
-----------------------------------------------MNMTSLNFDEQDG
ILRTISDAPPTHYTIKIQSLSLLSVHSL-EKYESGEFEAGGYKWKLVFYPNGNKSRNVK-
EHISLYLVLA-GANAPKTCWEVHAAFRLFLLD---QNTGMYFALQE---KNERRF-HGMK
LDWGFDQFLPLKAFTDTSNGFLMEDACVFGAEVFVRKEKSTC-KGECLS-----------
--------MIKDAVMY-KHVWNIYNFSKLNVWSNDS-PTFIAGDQ----KW--------K
IQLYPSGRDSGTGSHLSLYLA-LADPTSLPPTSKIYA----EFTLRLINQHN-SSLHYAY
----------------------NKVSWWFSASSPTRGWPRFITVG-------------WF
YVNQTNYRYLMNDSCTVEAEVTVHGTTSALE-----------------------------
------------------------------------------------------------
------------------------------------------------------------
-----------------------------------------------------
>PrumiA
------------------------------------------------------------
-----------------------------------------------MNMTSLNFDEQDG
ILRTISDAPPTHYTIKIQSLSLLSVHSL-EKYESGVFEAGGYKWKLVFYPNGNKSRNVK-
EHISLYLVLA-GANAPQTCWEVHAAFRLFLLD---QNTGVYFALQE---KNERRF-HGMK
LDWGFDQFLPLKAFTDTSNGFLMEDACVFGAEVFVRKEKSTC-KGECLS-----------
--------MIKDAVTY-KHVWKIYNFSKLNAESNDS-PTFIAGDQ----KW--------K
IQLYPWGRDSGTGSHLSLYLA-LADPASLPPTSKIYA----EFTLRLVNQHN-SSLHYEY
----------------------NKVRWWFSASSPTRGWHRFTTVV-------------WF
YVNQTNYRYLVNDSCTVEAEVTVHGTASALEYNK--------------------------
------------------------------------------------------------
------------------------------------------------------------
-----------------------------------------------------
>PrumoA
------------------------------------------------------------
-----------------------------------------------MNMTSLNFDEQDG
ILRTISDAPPTHYTIKIQSLSLLSVHSL-EKYESGVFEAGGYKWKLVFYPNGNKSRNVK-
EHISLYLVLA-GANAPQTCWEVHAAFRLFLLD---QNTGVYYALQE---KNERRF-HGMK
LDWGFDQFLPLKAFTDTSNGFLMEDACVFGAEVFVRKEKSTC-KGECLS-----------
--------MIKDAVTY-KYVWKIYNFSKLNAESNDS-PTFIAGDQ----KW--------K
IQLYPWGRDSGTGSHLSLYLA-LADPASLPPTSKIYA----EFTLRLVNQQN-SSLHYEY
----------------------NKVRWWFSASSPTRGWHRFTTVV-------------WF
YVNQTNYRYLVNDSCTVEAEVTVHGTASALEYNK--------------------------
------------------------------------------------------------
------------------------------------------------------------
-----------------------------------------------------
>PrumuA1
------------------------------------------------------------
-----------------------------------------------MNMTSLNFDEQDG
ILRTISDAPPTHYTIKIQSLSLLSVHSL-EKYESGEFDAGGYKWKLVFYPNGNKSKNVK-
EHISLYLVLA-GANAPKTCWEVHAAFRLFLLD---QNTGMYFALQE---KNERRF-HGMK
LDWGFDQFLPLNAFIDTSNGFLMEDACVFGAEVFVRKEKSTC-KGECLS-----------
--------MIKDAVMY-KHVWNIY-FSKLNVGSNDS-PTFIAGDQ----KW--------K
IQLYPWGRDSGTGSHLSLYLA-LADPTSLPPTSKIYA----EFTLRLINQQN-SSLHYAY
-----------------------KVNWWFSASSPMRGWHRFITVG-------------WF
CVNQANYRYLVNDSCTVEAEVTVHGTASALE-----------------------------
------------------------------------------------------------
------------------------------------------------------------
-----------------------------------------------------
>PrusiA CH320
MAPMANSSSTSHCSFVMVANSSSTSQCCCVRVDFILHCQSVKFSLLVNGFNTTFMLATCA
GDRSLSGDFPKLHSTSKLPVAKDQWLVTFPEACILSTFKVRQSSVFAMNMTSLNFDEQDG
ILRTISDVPPTHYTIKIQSLSLLSVHSL-EKYESGVFEAGGYKWKLVFYPNGNKSSNGK-
EHISLYLVLA-GANGPQTCWEVHAAFRLFLLD---QNTGKYLALQE---KNERRF-HGMK
LDWGFDQFLSLKAFTDTSNGFLMEDACVFGAEVFVRKEKSTC-KGECLS-----------
--------MIKDAVMY-KHVWKIDNFSKLNAESYDS-PTFIAGNQ----KW--------K
IRLYPKGRDSGTGSHLSLYLA-LADPTSLPPTSKIYA----QYTLRIINQLN-SPYPYEY
----------------------SKVTWWFSASSPSRGWPSFITIG-------------YF
NIAQSNWGYLVKDSCTVEAEVTVHGTASALD-----------------------------
------------------------------------------------------------
------------------------------------------------------------
-----------------------------------------------------
>PrusiA F106
------------------------------------------------------------
-----------------------------------------------MNMTSPNFDEQDG
ILRTISDTPPTHYTIKIQLLSLLSKHSL-EKYESGEFEAGGYKWKLVFYPNGNKSRNVT-
EHVSLYLVLA-GANAPQTCWEVHAAFRLFLLD---QNIGKYLALQE---QNERCF-HGMK
LDWGFDKCLSLKAFTDASNGFVVEDTCVFGAEVFVRKERSTC-KGECLS-----------
--------MIKGAIMY-KHVWKIDNFSKLNAESYDS-ETFIAGDQ----KW--------K
IELYPKGRDGAASGHLSLYLA-LADPTSLPPTSKIYA----QFTLRVVNQQN-SSLHYEY
----------------------SKVSWWFSASSPMWGWPRYITVT-------------WL
KN--KSYRYLVNDSCTVEAEVTVHGTASALE-----------------------------
------------------------------------------------------------
------------------------------------------------------------
-----------------------------------------------------
>PrupeB
------------------------------------------------------------
-----------------------------------------------MSMNNLNFDDQYG
ILRTFSDSMPTHYTFKIQSFSLMSKHSL-ERYESEDFEAGGYKWKLAFYPNGKKSKNVK-
EHISLYLVLA-GANGPQTCWEVYAAFGLFLLD---QNNGKYLALEEE--QKERCF-HGIK
LDWGFDQFLSQKDFTDASNGFLVDDACVFGAEVFVRKERSTC-KGECLS-----------
--------MIKDAVMY-KHVWKIENFSKLDEESYDS-ETFIAGDQ----KW--------K
IEFYPEGRDNGKGSHLSIDLA-LADPTSLSPTSKLYA----QFTLRLVDPVY-SSRHFEY
G---------------------TKATWWFSASSPKRGWPKFITLG-------------IF
SD--KSLGYLENDSTIVEAEVTVLGTASALD-----------------------------
------------------------------------------------------------
------------------------------------------------------------
-----------------------------------------------------
>PruarB Ma
------------------------------------------------------------
-----------------------------------------------MSMNNLNFDDQYG
ILRTFSDSMPTHYTFKIQSFSLMSKHSL-ERYESEDFEAGGYKWKLAFYPNGNKSKNVK-
EHISLYLVLA-GANGPQTCWEVYAAFRLFLLD---QNNGKYLALQE---QKERCF-HGIK
LDWGFDQFLSQKDFTDASNGFLVDDACVFGAEVFVRKERSTC-KGECLS-----------
--------MIKDAVMY-KHVWKIENLSKLDEESYDS-ETFIAGDQ----KW--------K
IEFYPKGRDDGKDSHLSIDLA-LADPTSLSPTSKLYA----QFTLRLVDPVY-SHRHFEY
G---------------------TKATWWFSASSPKRGWPKFITLG-------------IF
GD--ESVGYLENDSTILEAEVTVLGTAIALD-----------------------------
------------------------------------------------------------
------------------------------------------------------------
-----------------------------------------------------
>PruarB St
------------------------------------------------------------
-----------------------------------------------MSMNNLNFDDQYG
ILRTFSDSMPTHYT------------------------------KLAFYPNGNKSKNVK-
EHISLYLVLA-GANGPQTCWEVYAAFRLFLLD---QNNGKYLALQEE--QKERCF-HGIK
LDWGFDQFLSQKDFTDASNGFLVDDACVFGAEVFVRKERSTC-KGECLS-----------
--------MIKDAVMY-KHVWKIENLSKLDKESYDS-ETFIAGDQ----KW--------K
IEFYPEGRDDGKGSHLSIDLA-LADPTSLSPTSKLYA----QFTLRLVDPVY-SSRHFEY
G---------------------AKATWWFSASSPKRGWPKFITLG-------------HF
SD--KTLGYLENDSTIVEAEVTVLGTASALD-----------------------------
------------------------------------------------------------
------------------------------------------------------------
-----------------------------------------------------
>PruarB Su
------------------------------------------------------------
-----------------------------------------------MSMNNLNFDDQYG
ILRTFSDSMPTHYTFKIQSFSLMSKHSL-ERYESEDFEAGGYKWKLAFYPNGNKSKNVK-
EHISLYLVLA-GANGPQTCWEVYAAFRLFLLD---QNNGKYLALQE---QKERCF-HGIK
LDWGFDQFLSQKDFTDASNGFLVDDACVFGAEVFVRKERSTC-KGECLS-----------
--------MIKDAVMY-KHVWKIENLSKLDEESYDS-ETFIAGDQ----KW--------K
IEFYPKGRDDGKDSHLSIDLA-LADPTSLSPTSKLYA----QFTLRLVDPVY-SHRHFEY
G---------------------TKATWWFSASSPKRGWPKFITLG-------------IF
SD--KTLGYLENDSTIVEAEVTVLGTASVLD-----------------------------
------------------------------------------------------------
------------------------------------------------------------
-----------------------------------------------------
>PruavB
------------------------------------------------------------
----------------------------------MLWTPNVHTSLILIPSTCVANILIAG
ILRTFSDSMPTHYTFKIQSFSLMSKHSL-ERYESEDFEAGGYKWKLAFYPNGNKSKNVK-
EHISLYLVLA-GANGPQTCWEVHAAFRLFLLD---QNNGKYLALQE---QKERLF-HGIK
LDWGFDQFLSQKDFTDASNGFLVDDACVFGAEVFVRKERSTC-KGECLS-----------
--------MIKDAVMY-KHVWKIENLSKLDEESYDS-ETFIAGDQ----KW--------K
IEFYPKGRDDGKDSHLSIDLA-LADPTSLSPTSKLYA----QFTLRLVDPVY-SHRHFEY
G---------------------TKATWWFSASSPKRGWPKFITLG-------------IF
SD--KSLGYLENDSTIVEAEVTVLGTASALD-----------------------------
------------------------------------------------------------
------------------------------------------------------------
-----------------------------------------------------
>PruceB1 B
------------------------------------------------------------
-----------------------------------------------MSMNNLNFDDQYG
ILRTFSDSMPTHYTFKIQSFSLMSKHSL-ERYESEDFEAGGYKWKLAFYPNGNKSKNVK-
EHISLYLVLA-GANGPQTCWEVHAAFRLFLLD---QNNGKYLALQEE--QKERLF-HGIK
LDWGFDQFLSQKDFTDASNGFLVDDACVFGAEVFVRKERSTC-KGECLS-----------
--------MIKDAVMY-KHVWKIENLSKLDEESYDS-ETFIAGDQ----KW--------K
IEFYPKGRDDGKDSHLSIDLA-LADPTSLSPTSKLYA----QFTLRLVDPVY-SHRHFEY
G---------------------TKATWWFSASSPKRGWPKFITLG-------------IF
SD--KSLGYLENDSTIVEAEVTVLGTASALD-----------------------------
------------------------------------------------------------
------------------------------------------------------------
-----------------------------------------------------
>PrufrB1
------------------------------------------------------------
--MRYSMQKATSQCNDDQMLFGLIRKCMVQVWQEKHLQSSAVFKFTTMSMNNLNFDDQYG
ILRTFSDSMPTHYTFKIQSFSLMSKHSL-ERYESEDFEAGGYKWKLAFYPNGNKSKNVK-
EHISLYLVLA-GANGPRTCWEVYAAFRLFLLD---QNNGKYLALQEE--QKERCF-HGIK
LDWGFDQFLSQKAFTDTSNGFLVDDACVFGAEVFVRKERSTC-KGECLS-----------
--------MIKDAVMY-KHVWKIENLSELDEESYDS-ETFIAGDQ----KW--------K
IEFYPKGRDDGKDSHLSIDLA-LADPTSLSPTSKLYA----QFTLRLVDPVY-SHRHFEY
G---------------------TKATWWFSASSPKRGWPKFITLG-------------IF
SH--KSLGYLENDSTIVEAEVTVLGTASALD-----------------------------
------------------------------------------------------------
------------------------------------------------------------
-----------------------------------------------------
>PrudoB1
------------------------------------------------------------
-----------------------------------------------MSMNNLNFNDQYG
ILRTFSDSMPTHYTFKIQSFSLMSKHSL-ERYESEDFEAGGYKWKLVFYPNGNKSNNVK-
EHISLYLVLA-GANGPQTCWEVYAAFRLFLLD---QNNGKYLALQEE--QKERCF-HGIK
LDWGFDQFLSQKDFTDASNGFLVDDACVFGAEVFVRKERSTC-RGECLS-----------
--------MIKDAVMY-KHVWKIENLSKLDKESYDS-ETFIAGDQ----KW--------R
IEFYPKGRDDGKDSHLSIDLA-LADPTSLSPTSKLYA----QFTLRLVDPVY-SHRHFEY
G---------------------TKATWWFSASSPKRGWPKFITLG-------------IF
GD--ESVGYLENDSTIVEAEVTVLGTASALD-----------------------------
------------------------------------------------------------
------------------------------------------------------------
-----------------------------------------------------
>PruduB
------------------------------------------------------------
-----------------------------------------------MSMNNLNFDDQYG
ILRTFSDSMPTHYTFKIQSFSLMSKHSL-ERYESEEFEAGGYKWKLAFYPNGNKSKNVK-
DHISLYLVLA-GANGPQTCWEVYAAFRLFLLD---QNNGKYLALEEE--QKERCF-HGIK
LDWGFDQFLSQKDFTDASNGFLVDDACVFGAEVFVRKERSTC-KGECLS-----------
--------MIKDAVMY-KHVWKIENFSKLDEESYDS-ETFIAGDQ----KW--------K
IEFYPEGRDDGKGSHLSIDLA-LADTTSLSPTSKLYA----QFTLRLVDPVY-SHRHFEY
G---------------------TKATWWFSASSPKRGWPKFITLG-------------IF
SD--ESLGYLENDSTIVEAEVTVLGTASALD-----------------------------
------------------------------------------------------------
------------------------------------------------------------
-----------------------------------------------------
>PruhuB
------------------------------------------------------------
-----------------------------------------------MSMNNLNFNDQYG
ILRTFSDSMPTHYTFKIQSFSLMSKHSL-ERYESEDFEAGGYKWKLAFYPNGNKSKNVK-
EHISLYLVLA-GAKGPQTCWEVYAAFRLFLLD---QNNGKYLALQEE--QKERCF-HGIK
LDWGFDQFLSQKDFTDASNGFLVDDACVFGAEVFVRKERSTC-KGECLS-----------
--------MIKDAVMY-KHVWKIENLSKLDKESYDS-ETFIAGDQ----KW--------K
IEFYPEGRDDGKGSHLSIDLA-LADPTSLSPTSKLYA----QFTLRLVDPVY-SHRHFEY
G---------------------TKATWWFSASSPKRGWPKFITLE-------------HF
SS--TSLGYLENDSTIVEAEVTVLG-----------------------------------
------------------------------------------------------------
------------------------------------------------------------
-----------------------------------------------------
>PrumaB
------------------------------------------------------------
-----------------------------------------------MSMNNLNFDDQYG
ILRTFSDSMPTHYTFKIQSFSLMSKHSL-ERYESEDFEAGGYKWKLAFYPNGNKSKNVK-
EHISLYLVLA-GANGPQTCWEVYAAFRLFLLD---QNNGKYLALQEE--QKERCF-HGIK
LDWGFDQFLSQKDFTDASNGFLVDDACVFGAEVFVRKERSTC-KGECLS-----------
--------MIKDAVMY-KHVWKIENLSKLDEESYDS-ETFIAGDQ----KW--------K
IEFYPKGRDDGKDSHLSIDLA-LADPTSLSPTSKLYA----QFTLRLVDPVY-SHHHFEY
G---------------------TKATWWFSASSPKRGWPKFITLG-------------IF
SD--KSWGYLENDSTIVEAEVTVLGTASALD-----------------------------
------------------------------------------------------------
------------------------------------------------------------
-----------------------------------------------------
>PrumiB
------------------------------------------------------------
-----------------------------------------------MSMNNLNFDDQYG
ILRTFSDSMPTHYTFKIQSFSLMSKHSL-ERYESEDFEAGGYKWKLAFYPNGNKSKNVK-
EHISLYLVLA-GANGPQTCWEVYAAFRLFLLD---QNNGKYLALEEE--QKERCF-HGIK
LDWGFDQFLSQKDFTDASNGFLVDDACVFGAEVFVRKERSTC-KGECLS-----------
--------MIKDAVMY-KHVWKIENFSKLDEESYDS-ETFIAGDQ----KW--------K
IKFYPEGRDDGKGSHLSIDLA-LADPTSLSPTSKLYA----QFTLRLVDPVY-ISRHFEY
G---------------------TKATWWCSASSPKQGWPKFITLG-------------IF
RD--KSLGYLENDSTIVEAEVTVLGTASALD-----------------------------
------------------------------------------------------------
------------------------------------------------------------
-----------------------------------------------------
>PrumoB
------------------------------------------------------------
-----------------------------------------------MSMNNLNFDDQYG
ILRTFSDSMPTHYTFKIQSFSLMSKHSL-ERYESEDFEAGGYKWYDSFSPNG--------
---------------PQTCWEVYAAFRLFLLD---QNNGKYLALEEE--QKERCF-HGIK
LDWGFDQFLSQKDFTDASNGFLVDDACVFGAEVFVRKERSTC-KGECLS-----------
--------MIKDAVMY-KQVWKIENFSKLDEESYDS-ETFIAGDQ----KW--------K
IEFYPEGRDDGKGSHLSIDLA-LADPTYLSPTLKLYAHHLIQFTLRLVDPVY-SHRHFEY
G---------------------TKATWWFSASSPKQGWPKFITLG-------------IF
RD--ESLGYLENDSTIVEAEVTVLGTASALD-----------------------------
------------------------------------------------------------
------------------------------------------------------------
-----------------------------------------------------
>PrumuB
------------------------------------------------------------
-----------------------------------------------MSMNNLNFDDQYG
ILRTFSDSMPTHYTFKIQLFSLMSKHSL-KRYESEDFEAGGYKWKLAFYPNGNKSKNVK-
EHISLYLVLA-GANGPQTCWEVYAAFRLFLLD---QNNGKYLALQE---QKERCF-HGIK
LDWGFDQFLSQKDFTDASNGFLVDDACVFGAEVFVRKERSTC-KGECLS-----------
--------MIKDAVMY-KHVWKIENLSKLDEESYDS-ETFIAGDQ----KW--------K
IEFYPMGRDDGKDSHLSIDLA-LADPTSLSPTSKLYA----QFTLRLVDPVY-SHRHFEY
G---------------------TKATWWFSASSPKLRELISLYVY-------------VY
FN--FIQN----------------------------------------------------
------------------------------------------------------------
------------------------------------------------------------
-----------------------------------------------------
>PrusiB F106
------------------------------------------------------------
-----------------------------------------------MSMNNLNFDDQYG
ILRTFSDSMPTHYTFKIQSFSLMSKHSL-ERYESEDFEAGGYKWKLAFYPNGNKSKNVK-
EHISLYLVLA-GANGPQTCWEVYAAFRLFLLD---QNNGKYLALQEE--QKERCF-HGIK
LDWGFDQFLSQKDFTDASNGFLVDDACVFGAEVFVRKERSTC-KGECLS-----------
--------MIKDAVMY-KHVWKIENLSKLDEESYDS-ETFIAGDQ----KW--------K
IEFYPKGRDDGKDSHLSIDLA-LADPTSLSPTSKLYA----QFTLRLVDPVY-SHRHFEY
G---------------------TKATWWFSASSPKRGWPKFITLG-------------IF
GD--ESVGYLENDSTIVEAEVTVLGTASALD-----------------------------
------------------------------------------------------------
------------------------------------------------------------
-----------------------------------------------------
>PrusiB CH320
------------------------------------------------------------
-----------------------------------------------MSMNNLNFDDQYG
ILRTFSDSMPTHYTFKIQSFSLMSKHSL-ERYESEDFEAGGYKWKLAFYPNGNKSKNVK-
EHISLYLVLA-GANGPQTCWEVYAAFRLFLLD---QNNGKYLALQE---QKERCF-HGIK
LDWGFDQFLSQKDFTDASNGFLVDDACVFGAEVFVRKERSTC-KGECLS-----------
--------MIKDAVMY-KHVWKIENLSKLDEESYDS-ETFIAGDQ----KW--------K
IEFYPKGRDDGKDSHLSIDLA-LADPTSLSPTSKLYA----QFTLRLVDPVY-SHRHFEY
G---------------------TKATWWFSASSPKRGWPKFITLG-------------IF
GD--ESVGYLENDSTILEAEVTVLGTAIALD-----------------------------
------------------------------------------------------------
------------------------------------------------------------
-----------------------------------------------------
>PrupeC
------------------------------------------------------------
------------------------------------------------MMTSLNFDAQDG
ILRSFSDAPPTHYTVKIQSLSLLAKNSL-EKYESGDFEAGGYKWKLVFYPNGNKGRNVK-
DHISLYLVMS-GANATQISREVYAVFRLFLLD---QNKGNYLVLQE---QNERRF-HGMK
LDWGFDQFLSQKSFTEASNGFLLDDTSVFGAEIFVRKERSTC-KGECLS-----------
--------MVKDAVMY-KHVWKIDNFSKLDAEFYDS-KTFISGDQ----KW--------K
IQLYPKGKGNGIGTHLSLYLA-LADPKSLPPGSKIYA----DFTLRILDQVN--ARHQ-F
G----------------------KVNFWFSTSNPECGWWRFITLG-------------FL
SQA--GMGFLSKDTCIVEAEVTVHGISNAL------------------------------
------------------------------------------------------------
------------------------------------------------------------
-----------------------------------------------------
>PruarC Lo
------------------------------------------------------------
------------------------------------------------MMTSLNFDAQDG
ILRTFSDAPPTHYTVKIQSLSLLAKNSL-EKYESGDFEAGGYKWKLVFYPNGNKSRNVK-
DHISLYLVMS-GANATQISREVYAVFRLFLLD---QNKGNYLVLQE---QNERRF-HGMK
LDWGFDQFLSQKVFTEASNGFLLDDTSVFGAEIFVCKERSTC-KGECLS-----------
--------MVKDAVMY-KHVWKIDNFSKLDAEFYDS-KTFISGDQ----KW--------K
IQLYPKGKGNGIGTHLSLYLA-LADPKSLPPGSKIYA----DFTLRILDQVN--ARHQ-F
G----------------------KVNFWFSTSNLECGWWRFITLG-------------FL
SQA--GMGFCRRILAPWKQRSLSMEFLMPCIPRSSSLLP---------------------
------------------------------------------------------------
------------------------------------------------------------
-----------------------------------------------------
>PruarC Ma
------------------------------------------------------------
-------------------------------------------------MTSLNFDAQDG
ILRSFSDAPPTHYTVKIQSLSLLAKNSL-EKYESGDFEAGGYKWKLVFYPNGNKSRNVK-
DHISLYLVMS-GANATQISREVYAVFRLFLLD---QNKGNYLVLQE---QNERRF-HGMK
LDWGFDQFLSQKAFTEASNGFLLDDTSVFGAEIFVCKERSTC-KGECLS-----------
--------MVKDAVMY-KHVWKIDNFSKLDAEFYDS-KTFISGDQ----KW--------K
IQLYPKGKGNGI-----------------------------DFTLRILDQVN--ARHQ-F
G----------------------KVNFWFSASNPERGWLRFITLG-------------FL
SQA--GMGFLSKDTCIVEAEH-------LQSSTVVKFTT---------------------
------------------------------------------------------------
------------------------------------------------------------
-----------------------------------------------------
>PruarC St
------------------------------------------------------------
------------------------------------------------MMTSLNFDAQDG
ILRSFSDAPPTHYTVKIQSLSLLAKNSL-EKYESGDFEAGGYKWKLVFYPNGNKSRNVK-
DHISLYLVMS-GANATHISREVYAVFRLFLLD---QNKGNYLVLQE---QNERRF-HGMK
LNWGFDQFLSQKVFTEASNGFLLDDTSVFGAEIFVCKERSTC-KGEYLS-----------
--------MVKDAVMY-KHVWKIDNFSKLDAEFYDS-KTFISGDQ----KW--------K
IQLYPKGKGNGIGTHLSLYLA-LADPKSLPPGSKIYA----DITLRILDQVN--ARHQ-F
G----------------------KGNFWFSASNPEWGWWRFITLG-------------FL
SQA--GMGFLSKDTCIVEAE----------------------------------------
------------------------------------------------------------
------------------------------------------------------------
-----------------------------------------------------
>PruarC Su
------------------------------------------------------------
------------------------------------------------MMTSLNFDAQDG
ILRSFSDAPPTHYTVKIQSLSLLAKNSL-EKYESGDFEAGGYKWKLVFYPNGNKSRNVK-
DHISLYLVMS-GANATHISREVYAVFRLFLLD---QNKGNYLVLQE---QNERRF-HGMK
LDWGFDQFLSQKVFTEASNGFLLDDTSVFGAEIFVCKERSTC-KGEYLS-----------
--------MVKDAVMY-KHVWKIDNFSKLDAEFYDS-KTFISGDQ----KW--------K
IQLYPKGKGNGIGTHLSLYLA-LADPKSLPPGSKIYA----DIMLRILDQVN--ARHQ-F
G----------------------KGNFWFSASNPEWGWWRFITLG-------------FL
SQA--GMGFLSKNTCIVEAEVTVHGISNALYSTVVKFTT---------------------
------------------------------------------------------------
------------------------------------------------------------
-----------------------------------------------------
>PruavC
------------------------------------------------------------
------------------------------------------------MMTSLNFDAQDG
ILRSFSDAPPTHYTVKIQSLSLLTKNSL-EKYESGDFEAGGYKWKLVFYPNGNKSRNVK-
DHISLYLVMS-GANATQISREVYAVFRLFLLD---QNKGNYLVLQE---QNERRF-HGMK
LDWGFDQFLSQKAFTEASNGFLLDDTSVLGAEIFVCKERSTC-KGECLS-----------
--------MVKDAVMY-KHVWKIDNFSKLDAEFYDS-KTFISGDQ----KW--------K
IQLYPKGKGNGIGTHLSLYLA-LADPKSLPPGSKIYA----DFTLRILDQVN--ARHQ-F
G----------------------KVNFWFSASNPECGWWRFITLG-------------FL
SQA--GMGFLSKDTCTVEAEVTVHGISNAL------------------------------
------------------------------------------------------------
------------------------------------------------------------
-----------------------------------------------------
>PruceC1 A
------------------------------------------------------------
------------------------------------------------MMTSLNFDAQDG
ILRSFSDAPPTHYTVKIQSLSLLTKNSL-EKYESEDFEAGGYKWKLVFYPNGNKSRNVK-
DHISLYLVMS-GANATQISREVYAVFRLFLLD---QNRGNYLVLQE---QNERRF-HGMK
LDWGFDQFLSQKAFTEASNGFLLDDTSVFGAEVFVCKERSTC-KGECLS-----------
--------MVKDAVMY-KHVWKIDNFSKLDAEFYDS-KTFISGDQ----KW--------K
IQLYPKGKGNGIGTHLSLYLA-LADPKSLPPGSKIYA----DFTLRILDQVN--ARHQ-F
G----------------------KVNFWFSTSNPERGWLRFITLG-------------FL
SQA--GMGFLSKDTCIVEAEVTVHGISNAL------------------------------
------------------------------------------------------------
------------------------------------------------------------
-----------------------------------------------------
>PrufrC1
----------------------------------------MFTVCRLLLVQCLKSVQWFN
IHYSRGLSQGVSRLRAFSEGYWRQKLPSMELLKHRMVIKFVFGGQACFMMTSLNFDAQDG
ILRSFSDAPPTHYTVKIQSLSLLTKNSL-EKYESEDFEAGGYKWKLVFYPNGNKSRNVK-
DHISLYLVMS-GANATQISREVYAVFRLFLLD---QNRGNYLVLQE---QNERRF-HGMK
LDWGFDQFLSQKAFTEASNGFLLDDTSVFGAEVFVCKERSTC-KGECLS-----------
--------MVKDAVMY-KHVWKIDNFSKLDAEFYDS-KTFISGDQ----KW--------K
IQLYPKGKGNGIGTHLSLYLA-LADPKSLPPGSKIYA----DFTLRILDQVN--ARHQ-F
G----------------------KVNFWFSTSNPERGWLRFITLG-------------FL
SQA--GMGFLSKDTCIVEAEH-------LQSSAVFKFTT---------------------
------------------------------------------------------------
------------------------------------------------------------
-----------------------------------------------------
>PrudoC1
------------------------------------------------------------
------------------------------------------------MMTSLNFDAQDG
ILRSFSDAPPTHYTVKIQSLSLLTKNSL-EKYESGDFEAGGYKWKLVFYPNGNKGRNVK-
DHISLYLVMS-GANATQISREVYAVFRLFLLD---QNKGNYLVLQE---QNERRF-HGMK
LDWGFDQFLSQKAFTEASNGFLLDDTSVFGAEIFVCKERSTC-KGECLS-----------
--------MVKDAGMY-KHVWRIDNFSKLDAEFYDS-KTFISGDQ----KW--------K
IQLYPKGKGNGIGTHLSLYLA-LADPKSLPPGSKIYA----DFTLRILDQVN--ARHQ-F
G----------------------KVNFWFSASNPECGWWRFITLG-------------FL
SQA--GMGFLSKDTCTVEAEVTVHGISNALYSTVVKFTT---------------------
------------------------------------------------------------
------------------------------------------------------------
-----------------------------------------------------
>PruhuC
------------------------------------------------------------
------------------------------------------------MMTSLNFDAQDG
ILRSFSDAPPTHYTVKIQSLSLLTKNSL-EKYESGDFEAGGYKWKLVFYPNGNKGRNVK-
DHISLYLVMS-GANATQISREVYAVFRLFLLD---QNKGNYLVLQE---QNERRF-HGMK
LDWGFDQFLSQKAFTEASNGFLLDDTSVFGAEIFICKERSTC-KGECLS-----------
--------MVKDAVMY-KHVWKIDNFTKLDAEFYDS-KTFSSGDQ----KW--------K
IKLYPKGKGNGIGTHLSLYLA-LADPKSLPPGSKINA----DFTLRILDQVN--ARHQ-F
S----------------------KVNFWFSASNPEWGWWRFITLG-------------FL
SQA--GMGFLSKDTCIVEAENNNNNNNNLQSSAVVKFTT---------------------
------------------------------------------------------------
------------------------------------------------------------
-----------------------------------------------------
>PrumaC
------------------------------------------------------------
------------------------------------------------MMTSLNFDAQDG
ILRSFSDAPPTHYTVKIQSLSLLAKNSL-EKYESGDFEAGGYKWKLVFYPNGNKSRNVK-
DHISLYLVMS-GANATQISREVYAVFRLFLLD---QNKGNYLVLQE---QNERRF-HGMK
LDWGFDQFLSQKVFTEASNGFLLDDTSVFGAEIFVCKERSTS-KGEYLS-----------
--------MVKDAVMY-KHVWKIDNFSKLDAEFYDS-KTFISGDQ----KW--------K
IQLYPKGKGNGI-----------------------------DITLRILDQVN--ARHQ-F
G----------------------KGNFWFSASNPEWGWWRFITLG-------------FL
SQA--GMGFLSKDTCIVEAEH-------LQSSTVVKFTT---------------------
------------------------------------------------------------
------------------------------------------------------------
-----------------------------------------------------
>PrumiC
------------------------------------------------------------
------------------------------------------------MMTSLNFDAQDG
ILRSFSDAPPTHYTVKIQSLSLLAKNSL-EKYESGDFEAGGYKWKLVFYPNGNKGRNVK-
DHISLYLVMS-GANASQISREVYAVFRLFLLD---QNKGNYLVLQE---QNERRF-HGMK
LDWGFDQFLSQKSFTEASNGFLLDDTSVFGAEIFVCKERSTC-KGECLS-----------
--------MVKDAGMY-KHVWKIDNFSKLDAEFYDS-KTFISGDQ----KW--------K
IQLYPKGKGNGIGTHLSLYLA-LADPKSLPPGSKIYA----DFTLRILDQVN--ARHQ-F
G----------------------KVNFWFSPSNPECGWWRFITLG-------------FL
SQA--GMGFLSKDTCIAEAEVTVHGISNAL------------------------------
------------------------------------------------------------
------------------------------------------------------------
-----------------------------------------------------
>PrumoC
------------------------------------------------------------
------------------------------------------------MMTSLNFDAQDG
ILRSFSDAPPTHYTVKIQSLSLLAKNSL-EKYESGDFEAGGYKWKLVFYPNGNKGRNVK-
DHISLYLVMS-GANASQISREVYAVFRLFLLD---QNKGNYLVLQE---KNERRF-HAMK
LDWGFDQFLSQKSFTEASNGFLLDDTSVFGAEIFVCKERSTC-KGECLS-----------
--------MVKDAVMY-KHVWKIDNFSKLDAEFYDS-KTFISGDQ----KW--------K
IQLYPKGKGNGIGTHLSLYLA-LADPKSLPPGSKIYA----DFTLRILDQVN--ARHQ-F
G----------------------KVNFWFSTSNPECGWWRFITLG-------------FL
SQA--GMGFLSKDTCIVEAEVTVHGISNALYSTVVKFTT---------------------
------------------------------------------------------------
------------------------------------------------------------
-----------------------------------------------------
>PrumuC
------------------------------------------------------------
------------------------------------------------------------
------------------------------------------------------------
------------ANATQISREVYAVFRLFLLD---QNKGNYLVLQE---QNERRF-HGMK
LDWGFDQFLSQKVFTEASNGFLLDDTSVFGAEIFVCKERSTC-KGEYLS-----------
--------MLKDAVMY-KHVWKIDNFSKLDAEFYDS-KTFISGDQ----KW--------K
IQLYPKGKGNGIGTHLSLYLA-LADPKSLPPGSKIYA----DITLRILDQVN--ARHQ-F
G----------------------KGNFWFSASNPEWGWWRFITLG-------------FL
SQA--GMGFLSKDTCIVEAEVTVHGISNAL------------------------------
------------------------------------------------------------
------------------------------------------------------------
-----------------------------------------------------
>PrusiC F106
------------------------------------------------------------
------------------------------------------------MMTSLNFDAQDG
ILRSFSDAPPTHYTVKIQSLSLLAKNSL-EKYESGEFEAGGYKWKLVFYPNGNKSRNVK-
DHISLYLVMS-GANATQISREVYAVFRLFLLD---QNKGNYLVLQE---QNERRF-HGMK
LDWGFDQFLSQKVFTEASNGFLLDDTSVFGAEIFVCKERSTC-KGEYLS-----------
--------MVKDAAMY-KHVWKIDNFSKLDAEFYDS-KTFISGDQ----KW--------K
IQLYPKGKGNGIGTHLSLYLA-LADPKSLPPGSKIYA----DITLQILDQVN--ARHQ-F
G----------------------KGNFWFSASNPEWGWWRFITLG-------------FL
SQA--GMGFLSKDTCIVEAEVTVHGISNALYSTVVKFTT---------------------
------------------------------------------------------------
------------------------------------------------------------
-----------------------------------------------------
>PrusiC CH320
------------------------------------------------------------
-------------------------------------------------MTSLNFDAQDG
ILRSFSDAPPTHYTVKIQSLSLLAKNSL-EKYESGDFEAGGYKWKLVFYPNGNKSRNVK-
DHISLYLVMS-GANATHISREVYAVFRLFLLD---QNKGNYLVLQE---QNERRF-HGMK
LNWGFDQFLSQKVFTEASNGFLLDDTSVFGAEIFVCKERSTC-KGEYLS-----------
--------MVKDAVMY-KHVWKIDNFSKLDAEFYDS-KTFISGDQ----KW--------K
IQLYPKGKGN-------------------------------DITLRILDQVN--ARHQ-F
G----------------------KGNFWFSASNPEWGWWRFITLG-------------FL
SQA--GMGFLSKDTCIVEAEH-------LQSSTVVKFTT---------------------
------------------------------------------------------------
------------------------------------------------------------
-----------------------------------------------------
>MaldoC1 Golden
------------------------------------------------------------
-------------------------------------------------MTSHIF---DG
ILRKISDAPPTHYTVKIQSVSLLTKKSV-EKYESGDFEAGGHKWKLVFYPNGNKNRNVK-
EHISLYLVRS-GSNALQVSSEVYAVFRLFLLD---QNNGNYTVFQE---EKERCF-HGLK
PEWGFDQFLSHKVFNEASNGFLIDDNCVFGAEVFVSKESMTG-KGECLS-----------
--------MVKDPVMY-KNIWRIDNFSKLVGESYDS-KVFTAGDQ----KW--------K
MQLYPKGKGNGIGTHLALYLA-LAEPKSLPPGCKIYA----ESTLRLLDQVN--GRHQ-F
G----------------------KANHWFSASNSEWGWWRFITLG-------------FL
NQA--SMGLVSKDTCIVEAEVTVHGITSAL------------------------------
------------------------------------------------------------
------------------------------------------------------------
-----------------------------------------------------
>PyrbrC1
------------------------------------------------------------
-------------------------------------------------MTSLNFDDQDG
ILRTISDAPPTHYTVKIQSVSLLTKNSV-EKYESGDFEAGGYKWKLVFYPNGNKNRNVK-
EHISLYLVMS-GPNALQVSSEVYAVFRLFLLD---QNNGNYFVFQE---QKERCF-HGMK
PEWGFDQFLSHKVFNEASNGFLIDDTCVFGAEVFVSKESRTD-KGECLS-----------
--------MVKDPVMY-KNIWRIDNFSKLGGESYDS-KVFTAGDH----KW--------K
IQLYPKGKGNGIGTHLALYLA-LAEPKSLPPGCKIYA----EFTLRLLDQVN--ARHQ-F
G----------------------KVNNWFSASNSEWGWWRFITLG-------------LL
NQA--SMGLVSKDTCIVEAEVTVHGITSAL------------------------------
------------------------------------------------------------
------------------------------------------------------------
-----------------------------------------------------
>PyrcoC1
------------------------------------------------------------
-------------------------------------------------MTSLNFDDQDG
ILRTISDAPPTHYTVKIQSVSLLTKNSV-EKYESGDFEAGGYKWKLVFYPNGNKNRNVK-
EHISLYLVMS-GSNALQVSSEVYAVFRLFSLD---QNNGNYFVFQE---QKERRF-HGMK
PEWGFDQFLSHKVFNEASNGFLIDDTCVFGAEVFVSKESRTD-KGECLS-----------
--------MVKDPIMY-KNIWRIDNFSKLDGESNDS-KVFTAGDH----KW--------K
IQLYPKGKGNGIGTHLALYLA-LAEPKSLPPGCKIYA----EFTLRLLDQVN--ARHQ-Y
G----------------------KANYWFSASNSEWGWWRFITLG-------------LL
NQA--SMGLVSKDTCIIEAEVTVHGITRAL------------------------------
------------------------------------------------------------
------------------------------------------------------------
-----------------------------------------------------
>FraveC
------------------------------------------------------------
-------------------------------------------------MTSLNFDDQDG
VLRSITDAPPTHYTLKIESLSTLTKKSL-EKYESGEFEAGGYKWKLVFYPNGNKGKNVK-
DHISLYLVMA-GANTSQIHWGVHAVFRLFLLD---QNTGNYSVFQEE---KERRF-HAMK
LDWGFDQFLSIKAFTEASNGFLVDDTCVLGAEVFVSKERSMG-KGECLS-----------
--------MVKDAVMY-KHVWKIDSFSKITTDCQDS-KTFSSGEQ----KW--------K
IQLYPKGKGNGMGSHLSLILA-LADPTSLPPGTKIYT----EYTLRILDQTY--QRHQ-H
G----------------------KASFWFSASNPERGWQKFITLG-------------FL
SQT--GMGFLLKDSCIVEAEVTVHGMSYAI------------------------------
------------------------------------------------------------
------------------------------------------------------------
-----------------------------------------------------
>RoschC1
------------------------------------------------------------
-------------------------------------------------MASLNFNDQDG
VLRSIRDAPPTHYTLKIESLSMLTKNSL-EKYESGEFEAGGYKWKLVFYPNGNKSKNVK-
DHISLYLVMA-GANTSQIHCGVHAVFRLFLLD---QNTSNYLVFQE---QKERRF-HAMK
LDWGFDQFLSLKDFFEASNGFLMDDTCVFGAEVFVSKERSTG-KGECLS-----------
--------MVKDAVMY-KHVWKIDSFSKINTDCHDS-KTFSSGDQ----KW--------K
IQLYPKGKGIGTGSHLSLYLA-LADPTSLPRDTKIYT----EFTLRILEQTH--QRHQHG
KGKYLSNFCQTVCSRNSSFVFYRVTSFWFSASDPERGWQKFITLG-------------FV
SQT--TMGFLLKDTCIVEAEVTVHGISNAL------------------------------
------------------------------------------------------------
------------------------------------------------------------
-----------------------------------------------------
>CucmeC
------------------------------------------------------------
-------------------------------------------------MANLIGDDMDE
ISRYVSDVPPAHYTVKIESFSLLTKNSV-DRFESGEFEAGGYKWKLVLHPLGDKSKSGN-
DHISLYLAIA-GTDSLQPSWEVFVVYRLFLLD---QNKDNYLTVEDG-KWKPRRF-RGMK
KEWGFDKYISLKEFNESSNGYLVDDVCVFGAEVFVCKETFKGGKGECLS-----------
--------MIKSPVTY-KHVWKIDNFSKLDAESYES-KIFNAGDK----KW--------K
IRVYPKGRGSGEGSHLSLFLA-LADSAALHPATKIYA----EVTLRLQDQLY--SKHH-S
G----------------------KVSYWFSASNPEVGGPRFMLLN-------------NF
IQP--NTGFLVKDAFIVEAEVNVIGVANAFS-----------------------------
------------------------------------------------------------
------------------------------------------------------------
-----------------------------------------------------
>MedtrC
------------------------------------------------------------
-----------------------------------------------------MDTKDEG
ISRSIVEASPVHYIMKIQSFSLLTTNSI-ERYESGRFEAGGHKWKLVLYPSGNKSKNVK-
DHISLYLALEESSSLHPG-WEIYVNFKLFVYD---QNNDNYLVLQDDVK-KEKRF-HRMK
VEWGFDQFIPLKDFNIGSKGYLLDDICAFGAEVFVCRENYTG-KGESLI-----------
--------MMKDALPY-KHVWEIKDFSKLDSECCDS-KPFNVGNY----KW--------Q
IKLYPKGKATDLGRYLALYLT-LANPTTIPPGSKIYA----QTILRILDQKQ--SKHQ-F
W----------------------KANYWFSASSHEHGTSRFILCS-------------NF
TSQ--YLGYLVKDICFVDVEVTVLGVVDALS-----------------------------
------------------------------------------------------------
------------------------------------------------------------
-----------------------------------------------------
>PhavuC
------------------------------------------------------------
-------------------------------------------------MVGQDASNSAA
TPRTTVDSPPAHYVLKVQSFSLLVKNSI-ERYESESFEAGGYKWKLVLYPGGNKSKNVR-
EHISLYLALDDTSSLHHG-WEIYVNFRFFLHD---QNNDNFLVVQDTVG-KERRF-HKMK
AEWGIDQFIPLRDFNLASKGYLVDDTCAFGAEVFVCKERNTG-KGECLV-----------
--------MMKDVITY-KHLYEFDNLSKLDSEFCDS-KPFNAGNY----KW--------K
IKLYPNGKDAELGNYLSLYLT-LADPSALSPGSKIYA----QITLRILDQKQ--AKHH-F
G----------------------KANYWFTASCPENGASRFMPVN-------------NF
TNQ--NSVYQVKDSCLVEAEVIILGVVDAVS-----------------------------
------------------------------------------------------------
------------------------------------------------------------
-----------------------------------------------------
>ArathC
------------------------------------------------------------
---------------------------------------------------MASSGDYDE
IIKSISDAPPTHYMVKIESFSLLTKHAI-ERYETESFEAGGYKWKLVLYPNGNKSKNTK-
DHVSVYLSLADSSSLS-PGWEVYAVFRLYLLD---QNKDNYLILQ----GNERRF-HSVK
REWGFDKFIPTGTFSDASNGYLMEDTCMFGADVFVSKERRSG-RGECLS-----------
--------MIKDATSS-KHVWKIENFSKLDKESYDS-NAFFAGDR----KW--------K
IEFYPTGTKQGTGTHLSIYLT-LVDPETISDGTKIFV----EFTIRIFDQLQ--GRHI-A
G----------------------KVTKWFSRSSSEHGWVKYVSMV-------------YF
TQP--NSGLLLKDVCLVEADVCVHGITSAI------------------------------
------------------------------------------------------------
------------------------------------------------------------
-----------------------------------------------------
>BraolC
------------------------------------------------------------
---------------------------------------------------MASFGDHDD
IIKSVSDAPPTHYMVKIESLSLLTKHAI-ERYETEIFEAGGYKWKLVLYPNGNKSKNIK-
DHVSVYLALADSSSLG-PGWEVSAVFRLYLLD---QNKDSYLILQ----GKERRF-HTVK
REWGFDKFIPTATFFNASNGYLMEDTCMFGADVFVSKERRNG-RGECLS-----------
--------MIKDATSS-KHVWKIENFSKLDNESYDS-NAFFAGDR----KW--------K
IRLYPSGTKQGTGTHLSIYLI-LADPETVSDGTKIFT----EFTVRIYDQLQ--GRH-IA
G----------------------KVTKWFSGSSLENGWVKYVSMV-------------YF
TQP--SSGLLLKDVCLVEADVCVHGITSAL------------------------------
------------------------------------------------------------
------------------------------------------------------------
-----------------------------------------------------
>PoptrC
------------------------------------------------------------
-----------------------------------------------MTEVLSNISPPPG
AVASISDASPVHYTVKIELFSLLAKNAV-EKYETGVFEAGGYTWKLVLYPSGNKSRNVK-
DYISLYLAKVDASSLP-LGWEVHVIFRLFLLD---QNKDSYLVIQ--A-GQERRF-HGLK
LEWGFDQFIQLSTFNDSRYGFLLEDTCVLGAEVFVRRERSRG-KGEVLS-----------
--------MIKQPTAAFKHTWKIENFLKLDEKRQES-QTFSSASE----KW--------K
ILLYPKGKDFGMGTHLSLYLA--VDLETLPAGCRLYA----DYTLRIVNQVK-DRKLDLS
A----------------------KAKHWFGASRSESGWTRYVSLD-------------YI
YQP--NNAYVIKDICIIEAEVNVLGISSPF------------------------------
------------------------------------------------------------
------------------------------------------------------------
-----------------------------------------------------
>CarpaC
------------------------------------------------------------
-------------------------------------------------MARTASDNQSG
LTTSVSDTPPAHYMIKIKSFSLLAKNAL-EKYESGSFEAAGYKWKLVLYPNGNKSKNVR-
EHISAYLAIADTSSLG-PVWEVYAIFRLFLLD---QNKDNFLIVQDAA-GKERRF-HGLK
LEWGIDAFIPLRTFNDASNGYLVDDTAVFGAEVFVRKERSTG-AGECLS-----------
--------MIKDTVTS-KYVWRIENFSKLDLECYSS-NVFFAGDQ----KW--------K
IQLYPKGKRHGTGTHISLYLA-LADSATLPAATKIYA----EFTIRVLDQVH--ARH-IS
G----------------------KASNWFGASSPETGWAKYISLG-------------YL
NQQ--SNGCVVKDVCLVEAEVTALGVTNAL------------------------------
------------------------------------------------------------
------------------------------------------------------------
-----------------------------------------------------
>ThecaC
------------------------------------------------------------
-------------------------------------------------MANQISSNPDE
LARSISEAAPSHYTLKIQSFSLLTKNDI-DKYESGEFEAGGYKWKLILHPGGNKSRNVK-
EHLSFYLTLADASFLFRNNWEVHAYFRLFLLD---QRSDNYLIVHDAT-GKARRF-HRLK
YQWGFDQFIPIRTFNDVSNGYLLDDSCVFGAEVFVTKETSSG-KGECLS-----------
--------MVKDAISS-KHVWKIENFSILESEYHES-QEFFAGDQ----KW--------K
IQLYPKGRRHGSGTHISLYLT-LADSATLTAASKIFA----EFTLRIQDQQQ--SRH-IA
G----------------------KVSHWFSASSPESGWAKFASLV-------------YF
HHS--GTGCLVKDICVVEAEVTVNAIANSL------------------------------
------------------------------------------------------------
------------------------------------------------------------
-----------------------------------------------------
>NicbeC
------------------------------------------------------------
---------------------------------------MKKHNLAEAKDNVLRHFWRKG
VSRTISETPPTHYTLKIQSLSLLKKNNI-EKYSSPYFEAGGYKWKLVFHPYGNKNKNAEG
KHVSVYLIMAEGSSLVPAGWEVHAVFRLFLLD---QNNDNYLVLHDTTFQKGRRF-HAMK
VELGFDRFISQEDFNNQANGYVVDDTCVLGAEVYVCQEKLKG-RGNCLS-----------
--------MVHP------------------------------------------------
-----KGKGSCTGSHLSLYLA-LAEPSSLSQGSQIYA----EFTLRIVSQIS--ATH-YF
G----------------------KANYWFSGSQTLCGWPRFISIG-------------YF
SLP--GAGFLVKDTCVIETEVTVHGATTNNII----------------------------
------------------------------------------------------------
------------------------------------------------------------
-----------------------------------------------------
>SolmeC
------------------------------------------------------------
---------------------------------------------------MDDFYKEDG
VSTFISETPPTHYTIKIKSLSLLKKNNI-DKYTSPSFDAGGYKWKLVFHPNGNKNKEKAG
KHVSVYLMMAEATSLAPAGWEVYVGFQLFLLD---HNNDNYLVLQDTSTEKGRRF-HATK
TEWGFDRFMSQEAFNNPENGYVVDDTCVLGGEVYVRQEKFRG-REDCLS-----------
--------MVKDPISY-KHTWKIDKFSALTADCEES-KTFMAAEH----KW--------K
IQLYPKGKGSGTGSHLSLYLA-LAEPTNLSQGSQIYA----DFTMRIIDQVN--AKH-YL
G----------------------KANYWFSGSQTFYGWPRFIPIW-------------HF
RWS--AAGFLIKDTCAIEAEVTVHGATTNNLML---------------------------
------------------------------------------------------------
------------------------------------------------------------
-----------------------------------------------------
>SoltuC
------------------------------------------------------------
------------------------------------------------------------
------------------------------------------------------------
--------MADATSLAPAGWEVHVGFRLFLLD---HNNDNYLVLQDTFTGKGRRF-HAMK
VEWGFDRFMSQEAFNNPENGYVVDDTCVLGAEVYVRQEKFRG-RQDCLS-----------
--------MVKDPISY-KHTWKIDKFSALTADCVDS-KTFMVAEQ----KW--------K
IQVYPKGKGSGTGNHLSLYLA-LAEPTSLSQGSQIYA----DFTMRILDQVN--AQH-DL
G----------------------KANYWFSGSQTVCGWPRFISIG-------------YF
SLP--GAGFLVRDTCVIEAEVTVHGATTNKIML---------------------------
------------------------------------------------------------
------------------------------------------------------------
-----------------------------------------------------
>PrupeD
------------------------------------------------------------
--------------------------------------------------MTTLIFDQDG
LSRSLSNSPPTHYTLTIESFSMLTENSV-DTYESGEFDAGGYKWKLVVYPNGNTKKNVE-
DHISVYLKMA-EANSLQSGWEVSVDFRLFLLD---QNKGIYLVLQDANMNKM-CL-HGAM
LQVGFDRVIPLKAFSVASNGYLIDDTCVFGAEVFVCKERRAG-KAECLS-----------
--------RIKKAFMN-KHCWKIESFSTFKSQRLQS-ELFTAGGQ----KW--------K
IELYPKGDDHGENTHVSVYLR-LANPEKLSPVSQLLI----EYTLRIVNQLD-GKDKSRK
SN-----------------------HTWFSASSPSWGWPCFIKWD-------------SF
KML--DNGYLVKNTCLVEAEVTVHGIAKALEPTDD-------------------------
------------------------------------------------------------
------------------------------------------------------------
-----------------------------------------------------
>PruarD Lo
------------------------------------------------------------
------------------------------------------------------------
------------------------------------------------------------
--------MA-ELNSLQTGWEVSVDFRLFLLD---QNKGIYLVLQDANMNKM-CL-HGAM
LQVGFDRVIPLNAFSVASNGYLIDDTCVFGAEVFVCKERRAG-KAECLS-----------
--------RIKKAFMN-KHCWKIESFSTLKSQCLQS-ELFTAGGQ----KW--------K
IELYPKGDGDGENTHASVYLS-LA-PEKLSPGSQLLT----ECTVRIVDQLD-GKDKSRE
LN-----------------------HAWFSASSSSWGWPCFIKLD-------------SF
KML--DNGYLVKNTCLVEAEVTVHGIAKALEPTDD-------------------------
------------------------------------------------------------
------------------------------------------------------------
-----------------------------------------------------
>PruarD Ma
------------------------------------------------------------
------------------------------------------------------------
---------------------MLTENSV-DTYESGEFDAGGYKWKLVVYPNGNTKKNVE-
DYISVYLKMA-EANSLQTGWEVSVDFRLFLLD---QNKGIYLVLQDANMNKM-CL-HGAM
LQVGFDRVIPLNAFSVASNGYLIDDTCVFGAEVFVCKERRAG-KAECLS-----------
--------RIKKAFMN-KHCWKIESFSTLKSQCLQS-ELFTAGGQ----KW--------K
IELYPKGDDDGENTHVSVYLSLLANPEKLSPGSQLLT----ECTVRIVDQLD-GKDKSRE
LN-----------------------YAWFSASSSTWGWPCFIKLD-------------SF
KML--DNGYLVKNTCLVEAEVTVHGIAKALEPTDD-------------------------
------------------------------------------------------------
------------------------------------------------------------
-----------------------------------------------------
>PruarD St
------------------------------------------------------------
-----------------MSEISSTIKTKVDSLLQAKGRCLSSEKNLVNFIAMSLIFDQDG
LSRSLSNSPPTHYTLTIESFSMLTENSV-DTYESGEFDAGGYKWKLVVYPNGNTKKNVE-
DHISVYLKMA-EANSLQTGWEVSVDFRLFLLD---QNKGIYLVLQDANMNKM-CL-HGAM
LQVGFDRVIPLNAFSVASNGYLIDDTCVFGAEVFVCKERRAG-KAECLS-----------
--------RIKKAFMN-KHCWKIESFSTLLFQCLQS-ELFTAGGQ----KW--------K
IELYPKGDGDGENTHVSVYLSLLANPEKLSPGSQLLT----ECTVRIVDQLN-GKDKSRE
LN-----------------------HAWFSASSSSWGWPCFIKLD-------------SF
KML--DNGYLVKNTCLVEAEVTVHGIAKALEPTDD-------------------------
------------------------------------------------------------
------------------------------------------------------------
-----------------------------------------------------
>PruavD
------------------------------------------------------------
--------------------------------------------------MPDLIFDQDG
LSRSTSNSPPTHYTLTIESFSMLTENSV-DTYESGEFDAGGYKWKLVVYPNGNTKKNVE-
DHISVYLKMA-EANSLQTGWEVSVDFRLFLLD---QNKGIYLVVQDANMNKM-CL-HGAM
LQVGFDRVIPLKAFSVASNGYLIDDTCVLGAEVFVCKERRAG-KAECLS-----------
--------RINNAFMN-KHCWKIESFSMLKSQCLQS-ELFTAGGQ----KW--------K
IDLYPKGTDDGKNTHVSVYLR-LATPEKLSPGSQLLT----EYTLRIVDQLD-GKDKSRK
SN-----------------------HTWFSASNSCWGWPCFIKLG-------------SF
KML--DNGYLVKNTCLVEAEVTVHGIAKALEPTD--------------------------
------------------------------------------------------------
------------------------------------------------------------
-----------------------------------------------------
>PrufrD
------------------------------------------------------------
--------------------------------------------------MSSLIFDQDG
LSRSLSNSPPTHYTLTIESFSMLTELSV-DTYESGEFDAGGYKWKLVIYPNGNTKKNVE-
DHISVYLRMA-EAKSLQTGWEVSVDFRLFLLD---QNKGIYSVLQDANMNKM-CL-HGAM
LEVGFDRVIPLKAFSVASNGYLINDTCVLGAEVFVCKERRAG-KVECMS-----------
--------RNKSAFMK-KHCWKIQSFSTLIR-----------------------------
--LYPKGESNGKDTHVSIFLR-LANPEKLSSGSQLLT----EYTLRIVDQLN-G---EHE
MD-----------------------YHWFSALSTGWGWPTFIDLG-------------SF
KMS--NNGYLVKNTCLVEAEVTVHGIAKALEPAKA-------------------------
------------------------------------------------------------
------------------------------------------------------------
-----------------------------------------------------
>PrudoD1
------------------------------------------------------------
--------------------------------------------MASAPASASLIFDQDG
LSRSLSNSPPTHYTLTIESFSMLTEHSV-DTYESGEFDAGGYKWKLVVYPNGNRKKNVE-
DHISVYLKMA-EANSLQTGWEVSVDFRLFLLD---QNKGIYLVLQDANMNKM-CL-HRAM
LQVGFDRVIPLKEFSVASNGYLIDDTCVFGAEVFVCKERRAG-KAECLS-----------
--------RIKKALMN-KHCWKIQSFSKLKSPCLLS-ELFTAGGQ----KW--------N
IELYPKGAGDGENTHVSVYLS-LANPEKLSPGSQLLT----ECTLRIVNQLD-RKDKSRK
LN-----------------------HAWFSASRSSWGWSCFIKLD-------------SF
TML--DNGYLVNNTCLVEAEVTVYGIAKA-------------------------------
------------------------------------------------------------
------------------------------------------------------------
-----------------------------------------------------
>PrukaD
------------------------------------------------------------
--------------------------------------------------MTTLIFDQDG
LSRSLSNSPPTHYTLTIESFSMLTENSV-DTYESGEFDAGGYKWKLVVYPNGNTKKNVE-
DHISVYLKMA-EANSLQSGWEVSVDFRLFLLD---QNKGIYLVLQDANMNKM-CL-HGAM
LQVGFDRVIPLKAFSVASNGYLIDDTCVFGAEVFVCKERRAG-KAECLS-----------
--------RIKKAFMN-KHCWKIESFSTFKSQRLQS-ELFTAGGQ----KW--------K
IELYPKGDDHGENTHVSVYLR-LANPEKLSPVSQLLI----EYTLRIVNQLD-GKDKSRK
SN-----------------------HTWFSASSPSWGWPCFIKWD-------------SF
KML--DNGYLVKNTCLVEAEVTVHGIAKALEPTED-------------------------
------------------------------------------------------------
------------------------------------------------------------
-----------------------------------------------------
>PrumaD
------------------------------------------------------------
------------------------------------------------------------
--------------MYHDIIQRVLVFGL-CFPPFLYIISFEENVKLVVYPNGNTKKNVE-
DHISVYLKMA-EANSLQTGWEVSVDFRLFLLD---QNKGIYLVLQDANMNKM-CL-HGAM
LQVGFDRVIPLNAFSVASNGYLIDDTCVFGAEVFVCKERRAG-KAECLS-----------
--------RIKKAFMN-KHCWKIESFSTLKSQCLQS-ELFTAGGQ----KW--------K
IELYPKGDGDGENTHVSVYLS-LANPEKLSPGSQLLT----ECTVRIVDQLD-GKDK---
MN-----------------------HAWFSASSSSWGWPCFIKLD-------------SF
KML--DNGYLVKNTCLVEAEVTVHGIAKALEPADD-------------------------
------------------------------------------------------------
------------------------------------------------------------
-----------------------------------------------------
>PrumiD
------------------------------------------------------------
--------------------------------------------------MTTLIFDQDG
LSRSLSNSPPTHYTLTIESFSMLTENSV-DTYESGEFDAGGYKWKLVVYPNGNTKKNVE-
DHISVYLKMA-EANSLQSGWEVSVDFRLFLLD---QNKGIYLVLQDANMNKM-CL-HGAM
LQVGFDRVIPLKAFSVASNGYLIDDTCVFGAEVFVCKERRAG-KAECLS-----------
--------RIKKAFMN-KHCWKIESFSTFKSQRLQS-ELFTAGGQ----KW--------K
IELYPKGDDHGENTHVSVYLR-LANPEKLSPVSQLLI----EYTLRIVNQLD-GKDKSRK
SN-----------------------HSWFSASSSSWGWPCFIKWD-------------SF
KML--DNGYLVKNTCLVEAEVTVHGIAKALEPTDD-------------------------
------------------------------------------------------------
------------------------------------------------------------
-----------------------------------------------------
>PrumuD
------------------------------------------------------------
------------------------------------------------------------
----------------IESFSMLTENSV-DTYESGEFDAGGYKWKLVVYPNGNTKKNVE-
DHISVYLKMA-EANSLQTGWEVSVDFRLFLLD---QNKGIYLVLQDANMNKM-CL-HGAM
LQVGFDRVIPLNAFSVASNGYLIDDTCVFGAEVFVCKERRAG-KAECLS-----------
--------RIKKAFMN-KHCWKIESFSTLKSQCLQS-ELFTAGGQ----KW--------K
IELYPKGDGDGENTHVSVYLS-LANPEKLSPGSQLLT----ECTVRIVDQLD-GKDKSRE
LN-----------------------HAWFSASSSSWGWPCFIKLD-------------SI
KML--DNGYLVKNTCLVEAEVTVHGIAKALEPTDD-------------------------
------------------------------------------------------------
------------------------------------------------------------
-----------------------------------------------------
>PrumoD
------------------------------------------------------------
------------------------------------------------------------
------------------------------------------------------------
--------MA-EANSLQSGWEVSVDFRLFLLD---QNKGIYLVLQDANMNKM-CL-HGAM
LQVGFDRVIPLKAFSVASNGYLIDDTCVFGAEVFVCKERRAG-KAECLS-----------
--------RIKKAFMN-KHCWKIESFSTFKSQRLQS-ELFTAGGQ----KW--------K
IELYPKGDDHGENTHVSVYLR-LANPEKLSPVSQLLI----EYTLRIVNQLD-GKDK---
TN-----------------------HTWFRASSPSWGWPCFIKWD-------------SF
KML--DNGYLVKNTCLVEAEVTVHGIAKALEPTDD-------------------------
------------------------------------------------------------
------------------------------------------------------------
-----------------------------------------------------
>PrusiD CH320
------------------------------------------------------------
-------------MIMQFKRFQAQLKQRSIVFFKQRVAVYPQKNLLVTFIAMSLIFDRDG
LSRSLSNSPPTHYTLTIESFSMLTENSV-DTYESGEFDAGGYKWKLVVYPNGNTKKNVE-
DYISVYLKMA-EANSLQTGWEVSVDFRLFLLD---QNKGIYLVLQDANMNKM-CL-HGAM
LQVGFDRVIPLNAFSVASNGYLIDDTCVFGAEVFVCKERRAG-KAECLS-----------
--------RIKKAFMN-KHCWKIESFSTLKSQCLQS-ELFTAGGQ----KW--------K
IELYPKGDDDGENTHVSVYLSLLANPEKLSPGSQLLT----ECTVRIVDQLD-GKDKSRE
LN-----------------------YAWFSASSSTWGWPCFIKLD-------------SF
KML--DNGYLVKNTCLVEAEVTVHGIAKALEPTDD-------------------------
------------------------------------------------------------
------------------------------------------------------------
-----------------------------------------------------
>MaldoD1 Golden
------------------------------------------------------------
--------------------------------------------------MACYLFQQNG
FSTSFSDSPPTHYALKIRSFSVLTKTSA-DEYESEXFEAGGYKWKLVLYPNGNKKKNVE-
DHISVYLEMV-GADSLQTGYEVYVDFRFFLLD---QNKGMFLVLQDANKKEK-CF-HAIM
HSSGFDKLITLTSFTNPSNGYVIDDNCVIGAEVFVCKERRAG-KGESIS-----------
--------KIKDAVKC-KHVWKVENFSKLGTDCCKS-EPFTAGGR----KW--------K
ISLHPKGNNLGKGTHISLYLE-LVDPEK-LAGSKVYA----EFSLLIVDRMY-AKQEGQK
AN------------------------VWFSTSNSEWGWPKVISLA-------------TL
NQA--GNGFLVKDTCIVEAEVAVHGIVTAL------------------------------
------------------------------------------------------------
------------------------------------------------------------
-----------------------------------------------------
>PyrbrD1
------------------------------------------------------------
--------------------------------------------------MACSLFQQNG
FSTSFSDSPPTHYALKIRSFSVLTKTSA-DEYESGEFEAGGYKWKLVLYPNGNKKKNVE-
DHISVYLEMV-GADSLQTGYEVYVDFRFFLLD---QNKGMFLVLQDANKKEK-CF-HAMM
RYSGFDKLITLTSFTNPSNGYVIDDNCVIGAEVFVCKERRAG-KGESIS-----------
--------KIMDAVKC-KHVWKVENFSKLGTECCKS-EPFTAGER----KW--------K
ISLYPKGNNLGKGTHISLYLE-LDDP-KKLAGSKVFA----EFSLFIVDQMY-AKQVGLK
DN------------------------IWFSTSTPNWGWHKSISLA-------------TL
KQA--GNGFLVKDTCIVEAEVTVHGIVTAL------------------------------
------------------------------------------------------------
------------------------------------------------------------
-----------------------------------------------------
>PyrcoD
------------------------------------------------------------
----------------------------------MTLYIGNLLTNFNFIAMACYLFQQNG
FSTSFSDSPPTHYALKIRSFSVLTKTSA-DEYESGEFEAGGYKWKLVLYPNGNKKKNVE-
DHISVYLEMV-GADSLQTGYEVYVDFRFFLQRRIDHNKGMFLVLQDANKKEK-CF-HAMM
RYSGFDKLITLTSFTNPSNGYVIDDNCVIGAEVFVCKERRAG-KGESIS-----------
--------KIKDAVKC-KHVWKVENFSKLGTECCKS-EPFTAGER----KW--------K
INLYPKGNNPGKGTHISLYLE-LDDP-KKRAGSKVFA----VFSLSIVDQMH-ARQESII
GKD---------------------CHNWFCTSNLTWGWPKFISLD-------------TL
NQA--GNGFLVKDTCIVEAEVTVHGIVTAL------------------------------
------------------------------------------------------------
------------------------------------------------------------
-----------------------------------------------------
>FraveD
------------------------------------------------------------
--------------------------------------------------MGSSNFENEG
ILKSTSDSPPTHYTVKTELFSMVTELFTQDGYESSQFEAGGYKWKLVLYPKGNKKRNVR-
DHISLYLVIA-ETNSLPTGWEVNVDFRLFLFD---QNKRVYSVFEDAFAKGK-CFNGAVL
DAVGFDRFIPIKDFTDASNGYLVDDTCVYGAEVFVCKERRTG-KGECLR-----------
--------KIRTASVY-KHVWKLDNFKKLDAEHYYS-ESFNTGGY----EW--------K
IKLYPKGIADGKGSHLSMFLT-LANPQTLPSGSRIFA----DFTLRILDQIQ-IHSTHHS
LSGT--------------------NGRIFSALNKSWGYNKFITVE-------------MF
RKK--ENGFLLKDSCIVEAEVTVRAITGVL------------------------------
------------------------------------------------------------
------------------------------------------------------------
-----------------------------------------------------
>PrupeF
------------------------------------------------------------
--------------------------------------------------MGTLNIIQDG
ILRSFSQSPPTHYTMKIQSFSFLYKNNV-ASIESGDFKAGGYKWKLRLYPNGYLKKNVV-
DHISFYLVIS-GSAYFQDGWELNAFFRLFLLD---QIKGTYLVLEDANKKVK-CF-HGKM
LYSGFDQFIPLESFVDPSNGYLIDDTCVFGAEVFVSEKSRIV-REDCLS-----------
--------MIKNPVMY-QHAWKIEKFSELKSGYYSV--AFKAGDY----KW--------K
ILIYPKGYGLGKGSHLSLDLK-LSNPKTLPPGSGIFA----AYCVRIVDQKH-TKHVFVK
GYNW------------------------FSASRLAQGWQRLIKLD-------------LF
RRA--GSGFLKKDTCLLEAEVTVHGISKAL------------------------------
------------------------------------------------------------
------------------------------------------------------------
-----------------------------------------------------
>PrufrF
------------------------------------------------------------
--------------------------------------------------MGTLNIIQDG
ILRSFSQSPPTHYTMKIQSFSFLYKNNV-ASIKSGDFEAGGYKWKLRLYPNGDLKKNVV-
DHISFYLML---------------------------------------------------
-YSGFDQFIPLESFVDASNGYLIDDTCVFGAEVFVSEKNRIV-REDCLS-----------
--------MIKNPVMY-QHAWKIEKFSK-------------------------------K
ILIYPKGHGLGKGSHLSLYLE-LSNPKTLPPGSGIFA----AYCLCIVDQKR--------
GYFM------------------------YSRSKSMPVNILEQDRQ-------------AF
PPG--PRIFTEYSRHLVDQEPVNHLSYKCTASRPL-------------------------
------------------------------------------------------------
------------------------------------------------------------
-----------------------------------------------------
>PruarF Lo
------------------------------------------------------------
--------------------------------------------------MGTLNIIQDG
ILRSFSQSPPTHYTTKIQSFSFLYKNNV-ASIESGDFEAGGYKWILRLYPNGDLEKNVV-
DHISFYLVIS-GSAYFQDGWELNAFFRLFLLD---QIKGTYLVLEDANKKVK-CF-HGKM
LYSGFDQFISLESFVDPSNGYLIDDTCVFGAEVFVSEKSRIV-REDCLS-----------
--------VIKNPVIY-QHAWKIEKFSELKSGYYSE--AFKAGDY----KW--------K
ILIYPKGYGLGKGSHLSLDLG-LSNPKTLPPGSGIFA----AYCVRIVDQKH-TKHVFIK
GYNS------------------------FSASRPAQVCQRLIKLD-------------LF
RRA--GSGFLKKDTCLVEAEVTVHGIAKAL------------------------------
------------------------------------------------------------
------------------------------------------------------------
-----------------------------------------------------
>PrudoF1
------------------------------------------------------------
--------------------------------------------------MGTLNIIQDG
ILRSFSQSPPTHYTMKMQSFSFLYKNNV-ASIESGDFEAGGYKWILRLYPNGDLKKKVV-
DHISFYLVIS-GSAYFQDGWELNAFFRLFLLD---QIKGTYLVLEDANKKVK-CF-HGNM
LYSGFDQFISLESFVDPSNGYLIDDTCVFGAEVFVSEKSRLV-REDCLS-----------
--------TIKNPVMY-QHAWKIEKFSELKSGYYSE--AFKAGDY----KW--------K
ILIYPKGYGLGKGSHLSLNLG-LSNPKTLPPGSGIFA----AFCLRIVDQKH-TKHVFIK
GYNS------------------------FSASRPAQVWQRLIKLD-------------LF
RRA--GSGFLKKDTCLVEAEVTVHGIAKAL------------------------------
------------------------------------------------------------
------------------------------------------------------------
-----------------------------------------------------
>PrukaF
------------------------------------------------------------
--------------------------------------------------MGTLNIIQDG
ILRSFSQSPPTHYTMKIQSFSFLYKNNV-ASIESGDFKAGGYKWKLRLYPNGYLKKNVV-
DHISFYLVIS-GSAYFQDGWELNAFFRLFLLD---QIKGTYLVLEDANKKVK-CF-HGKM
LYSGFDQFIPLESFVDPSNGYLIDDTCVFGAEVFVSEKSRIV-REDCLS-----------
--------MIKNPVMY-QHAWKIEKFSELKSGYYSV--AFKAGDY----KW--------K
ILIYPKGYGLGKGSHLSLDLK-LSNPKTLPPGSGIFA----AYCVRIVDQKH-TKHVFVK
GYNW------------------------FSASRLAQGWQRLIKLD-------------LF
RRA--GSGFLKKDTCLLEAEVTVHGISKAL------------------------------
------------------------------------------------------------
------------------------------------------------------------
-----------------------------------------------------
>PrumaF
------------------------------------------------------------
--------------------------------------------------MGTLNIIQDG
ILRSFSQSPPTHYTTKIQSFSFLYKNNV-ASIESGDFEAGGYKWILRLYPNGDLEKNVV-
DHISFYLVIS-GSAYFQDGWELNAFFRLFLLD---QIKGTYLVLEDANKKVK-CF-HGKM
LYSGFDQFISLESFVDPSNGYLIDDTCVFGAEVFVSEKSRIV-REDCLS-----------
--------VIKNPVIY-QHAWKIEKFSELKSGYYSE--AFKAGDY----KW--------K
ILIYPKGYGLGKGSHLSLDLG-LSNPKTLPPGSGIFA----AYCVRIVDQKH-TKHVFIK
GYNS------------------------FSASRPAQVCQRLIKLD-------------LF
RRA--GSGFLKKDTCLVEAEVTVHGIAKAL------------------------------
------------------------------------------------------------
------------------------------------------------------------
-----------------------------------------------------
>PrumiF
------------------------------------------------------------
--------------------------------------------------MGTLSIIQDG
ILRSFSQSPPTHYTMKIQSFSFLYKNNV-ASIESGDFEAGGYKWILRLYPNGDLKKNVV-
DHISFYLVIS-GSAYFQDGWELNAFFRLFLLD---QIKGTYLVLEDANKKVK-CF-HGKM
LYSGFDQFIPLESFVDPSNGYLINDTCVFGAEVFVSEKSRIV-REDCLS-----------
--------MIKNPVMY-QHAWKIEKFSELKSGYYSK--AFKAGDY----KW--------K
ILIYPKGYGLGKGSHLSLDLE-LSNPKTLPPGSGIFA----AHCVRIVDQKH-TKHVFVK
GYNW------------------------FSASRLAQGCQRLIKLD-------------LF
RRA--GSGFLKKDTCLVEAEVTVHGIAKAL------------------------------
------------------------------------------------------------
------------------------------------------------------------
-----------------------------------------------------
>PrumoF
------------------------------------------------------------
--------------------------------------------------MGTLNIIQDG
ILRSFSQSPPTHYTMKIRSFSFLYKNNV-ASIESGDFEAGGYKWILRLYPNGDLKKNVV-
DHISFYLVIS-GSAYFQDGWELNAFFRLFLLD---QIKGTYLVLEDANKKVK-CF-HGKM
LYSGFDQFIPLESFVDPSNGYLIDDTCVFGAEIFVSEKSRIV-REDCLS-----------
--------MIKNPVMY-QHAWKIEKFSELKSGYYSV--AFKAGDGISDQ----------K
ILIYPKGYALGKGSHLSLDLK-LSNPKTLPPGSGIFA----AYCVRIVDQKH-TKHVFVK
GYNW------------------------FSASRLAQGWQRLIKLD-------------LF
RRA--GSGFLKKDTCLVEAEVTVHGISKAL------------------------------
------------------------------------------------------------
------------------------------------------------------------
-----------------------------------------------------
>PrumuF
------------------------------------------------------------
------------------------------------------------------------
------------------------------------------------------------
-----------------------------------------------------------M
LYSGFDQFISLESFVDPSNGYLIDDTCVFGAEVFVSEKSRIV-REDCLS-----------
--------MIKNPVIY-QHAWKIEKFSELKSGYYSE--AFKAGDY----KW--------K
ILIYPKGYGLGKGSHLSLHLG-LSNPKTLPPGSGIFA----AYCLRIVDQKH-TKHVFIK
GYNS------------------------FSASRPAQVWQRLIKLD-------------LF
RRA--GSGFLKKDTCLVEAEVTVHGIAKAL------------------------------
------------------------------------------------------------
------------------------------------------------------------
-----------------------------------------------------
>PrupeG
------------------------------------------------------------
-----------------------------------------------MASLMFGQHDGVS
RPFSDSPPTHYTLKIEAFSLLKKHSTSE-GSFESGKFDAGGYKWKLVFYPNGNKKKNVE-
DHISVYLKMA-GANSLETRWEVSADFRLFLLD---QNTGKYLVLQDANLNKI-CL-HRAM
LEMGFDRVIPLKAFADASNGYLVDDKCVFGAEVFVCKERRAG-KAECLS-----------
--------GINSASTN-KYVWKIEKFSKSKTECLES-QPFNAGGQ----TW--------K
IKLYPKGADNGKGTHVSIYLK-CANPEKLSPGSQILT----EFTLRIVDQLN-AKHFYG-
KG-----------------------IQWSSALG--IGWSNFITLG-------------NF
NRL--DKGYLLKDTCLIEAEVTVHGIAKAL------------------------------
------------------------------------------------------------
------------------------------------------------------------
-----------------------------------------------------
>PruduG
------------------------------------------------------------
------------------------------------------------------------
---------------------------------SGKFDAGGYKWKLVVYPNGNKKKNVE-
DHISVYLKMA-GANSLETRWEVSVDFRLFLLD---QNTGKYLVLQDANLNKI-CL-HRAM
LEMGFDRVIPLKAFADASNGYLIDDKCVFGAEVFVCKERRAG-KAECLS-----------
--------GINSASTN-KYVWKIEKFSKSKTECLES-QPFNAGGQ----TW--------K
IKLYPKGADDGKGTHVSIYLK-CANPEKLSPGSQILT----EFTLRIVDQLN-AKHFYS-
KG-----------------------NFWFSASNPEWGWWRFITLG-------------FL
SQA--GMGFLSKDTCIVEAEVTVHGNSNAL------------------------------
------------------------------------------------------------
------------------------------------------------------------
-----------------------------------------------------
>PrukaG
------------------------------------------------------------
---------------------------------------------------------GVS
RPFSDSPPTHYTLKIEAFSLLKKHSTSE-GSFESGKFDAGGYKWKLVFYPNGNKKKNVE-
DHISVYLKMA-GANSLETRWEVSADFRLFLLD---QNTGKYLVLQDANLNKI-CL-HRAM
LEMGFDRVIPLKAFADASNGYLVDDKCVFGAEVFVCKERRAG-KAECLS-----------
--------GINSASTD-KYVWKIEKFSKSKTECLES-QPFNAGGQ----TW--------K
IKLYPKGADNGKGTHVSIYLK-CANPEKLSPGSQILT----EFTLRIVDQLN-AKHFYG-
KG-----------------------IQWSSALG--IGWSNFITLG-------------NF
NRL--DKGYLLKDTCLIEAEVTVHGIAKAL------------------------------
------------------------------------------------------------
------------------------------------------------------------
-----------------------------------------------------
>PrumoG
------------------------------------------------------------
------------------------------------------------------------
------------------------------------------------------------
--------MA-GANSLETRWEVSADFRLFLLD---QNIGKYLVLQDANLNKI-CL-HRAM
LEMGFDRVIPLKAFADASNGYLVDDKCVFGAEVFVCKERRAG-KAECLS-----------
--------GINSASMN-KYVWKIEKFSKSKTECLES-QPFNAGGQ----TW--------K
IKLYPKGADDGKGTHVSIYLK-CANPEKLSPGSQILT----ELTLRIVDQLN-AKHFYS-
KG-----------------------IQWSSALG--IGWSNFITLG-------------NF
NRL--DKGYLLKDTCLIEAEVTVHGIAKAL------------------------------
------------------------------------------------------------
------------------------------------------------------------
-----------------------------------------------------
>PrumuG
------------------------------------------------------------
-------------MVEKGMHEIFPYVYLLLTLTLVLPVATASVERAFSAMNIIKNPLRNR
MGDQWLNDSLINFYTKPPWPHNPGSATA-FNIESGKFDAGGYKWKLVVYPNGNKKKNVE-
DHISVYLKMA-GANSLETGWEVSADF----------------------------------
------RVIPLKAFADASNGYLIDDKCVFGAEVFVCKERRAG-KAECLS-----------
--------GINSASMN-KYVWKIEKFSTSKTECLES-QPFNAGGQ----TW--------K
IKLYPKGADDGKGTHVSIYLK-FANPEELSPGSQILT----ELTLRIVDQLN-AKHFYG-
KG-----------------------IQWSSASG--IGWSNFITLG-------------NF
KQL--DKGYLLKDTCLIEAEVTVHGIAKAL------------------------------
------------------------------------------------------------
------------------------------------------------------------
-----------------------------------------------------
>PrumiG
------------------------------------------------------------
------------------------------------------------------------
----------------------------------GKFDAGGYKWKLVVYPNGNKKKNVE-
DHISVYLKMA-GANSLETRWEVSADFRLFLLD---QNTGKYLVLQDANLNKI-CL-HRAM
LEMGFDRVIPLKAFADASNGYLVDDKCVFGAEVFVCKERRAG-KAECLS-----------
--------GINSASTN-KYVWKIEKFSKSKTECLES-QPFNAGGQ----TW--------K
IKLYPKGADDGKGTHVSIYLK-CANPEKLSPGSQILT----EFTLRIVDQLN-AKHFYS-
KG-----------------------IQWSSALG--IGWSNFITLG-------------NF
NRL--DKGYLLKDTCLIEAEVTVHGIAKAL------------------------------
------------------------------------------------------------
------------------------------------------------------------
-----------------------------------------------------
>RoschG
------------------------------------------------------------
------------------------------------------------MANLNLEKDVSG
VLRSFSDSPPTHYSVEIQLFSLLIETYSENGYESKEFEAGGYKWKLVFHPNGNKKKNVK-
DHISLYLVMA-GTDSLDSSWEVYVDFRLFLLD---QNKGNYLVFEDALTKKKCFH-GAMR
S-AGFDKLIPLEDFTDVSNGFLVDDTCVFGAEVFVCKERRTG-KGECLA-----------
--------RMKEASVC-KHVWKVEKFSSLDA-AYES-EPFTAGGY----NW--------K
IKLYPKGCGEGKGSHLSLFLY-LASPITLPPGSELFV----EYRFRILDQIH-HQHHHPS
SAKN--------------------WFRHFRDG-TGWGCRKFIEQE-------------TF
GQV--DKGFLKNDACIVEAEVTVHGISKALSQTSPQSQCFKTLRRTPKRFWESLDKA---
------------------------------------------------------------
------------------------------------------------------------
-----------------------------------------------------
>PrupeH
------------------------------------------------------------
------------------------------------------------------------
------------------------------------------------------------
--------MA-GAESLETGWEVFVDFRLFLLD---QNKGIYLVLQDANLKKM-CL-HVAM
LEVGFDRVIPLKAFADASNGYLIDDTCVFGAEVFVCKERRAG-KAECLP-RINNAVIVSK
ENKDFLHKKENNDFMN-KYVWKIEEFSKLKPEPLES-KPFNAGGQ----TW--------K
IQLYPKGDSHGNHTHVSLSLT-LANPEKLSTASKILA----QFTLRIVDQLN-AKHFFR-
QA-----------------------SNCFRASSPSWGWSNFIMLG-------------FF
KER--DKGYLVMNTCVVEAEVTVRS-----------------------------------
------------------------------------------------------------
------------------------------------------------------------
-----------------------------------------------------
>PruduH
------------------------------------------------------------
------------------------------------------------------------
------------------------------------------------------------
--------MA-GAESLETGWEVFVDFRFFLLD---QNKGIYLVLQDANLKKM-CL-HVAM
LEVGFDRVVPLKAFADASNGYLIDDTCVFGAEVFVCKERRAG-KAECLPPRINNAVIVSK
---------ENNDFMN-KYVWKIEEFSKLKPERLES-KPFNAGGQ----TW--------K
IQLYPKGDSHGKHTHVSLCLT-LANPEKLSTASKILA----QFTLRIVDQLN-AKHFF--
------------------------------------------------------------
------------------------------------------------------------
------------------------------------------------------------
------------------------------------------------------------
-----------------------------------------------------
>PruarH Su
------------------------------------------------------------
--------------------------------------------------MDSLEFEQDG
VSTPFSYTPPTHYTLKIESFSLLKKHSA-DRFESGEFDAGGYKWKLVVYPNGYEKKNVE-
DHISVYLEMA-GAESLETGWEVFVDFRLFLLD---QNKGIYLVLQDANLKKM-CL-HVAM
LEVGFDRVIPLKAFADASNGYLIDDTCVFGAEVFVCKERRAG-KAECLP-RINNAVIVSE
---------ENNDFMN-KHVWKIEEFSKLKPEPLES-KPFNAGGQ----TW--------K
IQLFPKGDSHGKDTHVSLYLT-LANPEKLSTAPKILA----QFTLRIVDQLN-AKHFFR-
HD-----------------------SNCFRASSPSWGWSNFIMLG-------------FF
KER--DKGYLVMNTCVVEAEVTVRS-----------------------------------
------------------------------------------------------------
------------------------------------------------------------
-----------------------------------------------------
>PruarH St
------------------------------------------------------------
----------------------------------------------------MFNCCVAG
VSTPFSYTPPTHYTLKIESFSLLKKHSA-DRFESGEFDAGGYKWKLVVYPNGYEKKNVE-
DHISVYLEMA-GAESLETGWEVFVDFRLFLLD---QNKGIYLVLQDANLKKM-CL-HVAM
LEVGFDRVIPLKAFADASNGYLIDDTCVFGAEVFVCKERRAG-KAECLP-RINNAVIVSE
---------ENNDFMN-KHVWKIEEFSKLKPEPLES-KPFNAGGQ----TW--------K
IQLFPKGDSHGKDTHVSLYLT-LANPEKLSTAPKILA----QFTLRIVDQLN-AKHFFR-
HD-----------------------SNCFRASSPSWGWSNFIMLG-------------FF
KER--DKGYLVMNTCVVEAEVTVRS-----------------------------------
------------------------------------------------------------
------------------------------------------------------------
-----------------------------------------------------
>PrudoH1
------------------------------------------------------------
--------------------------------------------------MDSLEFEQDG
VSTPFSYTPPTHYTLKIESFSLLKKHSA-DRFESGEFDAGGYKWKLVVYPNGYKKKNGE-
DHISVYLEMA-GAESLETGWEVFVDFRLFLLD---QNKGIYLVLQDANLKKI-CL-HVAM
LEVGFDRVIPLKAFADASNGYLIDDTCVFGAEVFVCKERRAG-KAECLP-RINNAVIVSK
ENNDFLHEKENNDFMN-KYVWKIEEFSKLKPERLES-KPFNAGGQ----TW--------K
IQLYPKGDSHGNHTHVSLCLT-LANPEKLSTASKILA----QFTLRIVDQLN-AKHFFR-
QA-----------------------SNCFRASSPSWGWSNFIMLG-------------FF
EER--DKGYLVMNTCVVEAEVAVRS-----------------------------------
------------------------------------------------------------
------------------------------------------------------------
-----------------------------------------------------
>PrukaH
------------------------------------------------------------
------------------------------------------------------------
VSTPFSYTPPTHYTLKIESFSLLKKHSA-DRFESGEFDAGGYKWKLVVYPNGYEKKNVE-
DHISVYLEMA-GAESLETGWEVFVDFRLFLLD---QNKGIYLVLQDANLKKM-CL-HVAM
LEVGFDRVIPLKAFADASNGYLIDDTCVFGAEVFVCKERRAG-KAECLP-RINNAVIVSK
ENKDFLHKKENNDSMN-KYVWKIEEFSKLKPERLES-KPFNAGGQ----TW--------K
IQLYPKGDSHGEHTHVSLCLT-LANPEKLSTASKILA----QFTLRIVDQLN-AKHFFR-
QA-----------------------SNCFRASSPSWGWTNFIMLG-------------FF
KES--DKGYLVMNTCVVEAEVTVRS-----------------------------------
------------------------------------------------------------
------------------------------------------------------------
-----------------------------------------------------
>PrumoH
------------------------------------------------------------
--------------------------------------------------MANLEFEQAG
VSTPFSYTPPTHYTLKIESFSLLKKHSA-DRFESGEFDAGGYKWKLVVYPNGYKKKNVE-
DHISVYLEMA-GAESLETGWE---------------NKGIYLVLQDANLKKM-CL-HVAM
LEVGFDRVIPLKAFADASNGYLIDDTCVFGAEVFVCKERRAG-KAECLP-RINNAVIVSK
ENKDFLHKKENNDFMN-KYVWKIEEFSKLKPERLES-KPFNAGGQ----TW--------K
IQLYPKGDSHGEHTHVSLCLT-LANPEKLSTASKILA----QFTLRIVDQLN-AKHFFR-
QA-----------------------SNCFRASSPSWGWTNFIMLG-------------FF
KES--DKGYLVMNTCVVEAEVTVRS-----------------------------------
------------------------------------------------------------
------------------------------------------------------------
-----------------------------------------------------
>PrumaH
------------------------------------------------------------
------------------------------------------------------------
------------------------------------------------------------
--------MA-GAESLETGWEVFVDFRLFLLD---QNKGIYLVLQDANLKKM-CL-HVAM
LEVGFDRVIPLKAFADASNGYLIDDTCVFGAEVFVCKERRAG-KAECLP-RINNAVIVSE
---------ENNDFMN-KHVWKIEEFSKLKPEPWNQNHSMLEGRHGR------------K
IQLFPKGDSHGKDTHVSLYLT-LANPEKLSTASKILA----QFTLRIVDQLN-AKHFFR-
H-----------------------------------------------------------
------------------------------------------------------------
----------EVSRPFSDSPPTHYSLKIESFSLLKKYSADRFESGEFDAGGYKWKLVVYP
NGYKKKNVEDHISVYLEMAGAESLQTDANLKKMCLDAAMLEVGFDRVIPLKAFADASNGY
LIDDTCVFGAKI-----------------------------------------
>PrumiH1
------------------------------------------------------------
------------------------------------------------------------
VSTPFSYTPPTHYTLKIESFSLLKKHSA-DRFESGEFDAGGYKWKLVVYPNGYKKKNVE-
DHISVYLEMA-GAESLETGWEVFVDFRLFLLD---QNKGIYLVLQDANLKKM-CL-HVAM
LEVGFDRVIPLKAFADASNGYLIDDTCVFGAEVYVCKERRAG-KAECLP-RINNAVIVSK
ENKDFLHKKENNDSMN-KYIWKIEEFSKLKPERLES-KPFNAGGQ----TW--------K
IQLYPKGDSQGEHTHVSLCLT-LANPEKLSTASKILA----QFTLRIVDQLN-AKHFFR-
QA-----------------------SNCFRASSPSWGWSNFIMLG-------------FF
KER--DKGYLVMNTCVVEAEVTVRS-----------------------------------
------------------------------------------------------------
------------------------------------------------------------
-----------------------------------------------------
>PrumuH
------------------------------------------------------------
--------------------------------------------------MDSLEFEQDG
VSTPFSYTPPTHYTLKIESFSLLKKHSA-DRFESGEFDAGGYKWKLVVYPNGYEKKNVE-
DHISVYLEMA-GAESLQTGWEVFVDFRLFLLD---QNKGIYLVLQDTNLKKM-CL-HVAM
LEVGFDRVIPLKAFADASNGYLIHDTCVFGAEVFVCKERRAG-KAECLP-RINNAVIVSE
---------ENNDFMN-KHVRKIEEFSKLKPEPLES-KPFNAGGQ----TW--------K
IQLFPKGDSHGKDTHVSLYLT-LANPEKLSTASKILA----QFTLRIADQLN-AKHFFR-
QD-----------------------SNCFRASSPSWGWSNFIMSG-------------FF
KEK--DKGYLVMNTCVVEAEVTVRS-----------------------------------
------------------------------------------------------------
------------------------------------------------------------
-----------------------------------------------------
>PrupeI
------------------------------------------------------------
----------------------------------------------MATLNLKFEPDAAG
VSTPFSNSPPTHYILKVESFSSLERHSA-GRFESGQFDAGGYKWKLAVYPNGYKQKNVD-
DHISVYLEMA-GADSLQTGWEVFVEFRLFLLD---QNKGIYLVLQDANLNKM-CL-HGAM
FEVGFDRVIPLNAFTDSSNGYLINDTCVFGAEVFVCKERRAG-KAERLY-----------
---------AINSAMY-KHPWKVYIPLKFRPELLES-KPFFAGGQ----TW--------K
IRLYPKGYDKGKDTHVSLYLT-LANPE---PASKILT----EFTLRIVDQLN-GKHFFC-
KG-----------------------CQWFSALTPSFGFSRLIAFD-------------IL
KQL--DKGFLVQSYCLVEAEVNVHGIFTAL------------------------------
------------------------------------------------------------
------------------------------------------------------------
-----------------------------------------------------
>PruarI Lo
------------------------------------------------------------
----------------------------------------------MATLNLKFEPDAAG
VSTPFSNSPPTHYILKVESFSSLERHSA-GRYESGQFDAGGYKWKLVVYPNGYKQKNVD-
DHISVYLEMA-GADLLQTGWEVFVDFRLFLLD---QNKGIYLVLQDANLNKM-CL-HGAM
FEVGFDRVIPLNAFTDSSNGYLINDTCVFGAEVFVCKERRAG-KAERLY-----------
---------TINSAMY-KHPWKVYIPLKFRPELLES-KPFFAGGQ----TW--------K
IRLYPKGYDKGKDTHVSVYLK-LANPE---PASKILT----EFTLRIVDQLN-GKHFFC-
KG-----------------------CEWFCALRPSFGFSRLIAFD-------------IL
KQL--DKGFLVKSNCLVEAEVTVHGIFTAL------------------------------
------------------------------------------------------------
------------------------------------------------------------
-----------------------------------------------------
>PruarI Ma
------------------------------------------------------------
----------------------------------------------MATLNRKFEPDAAG
VSTPFSNSPPTHYILKVESFSSLERHSA-GRYESGQFDAGGYKWKLVVYPNGYKQKNVD-
DHISVYLEMA-GADSLQTGWEVFVDFRLFLLD---QNKGIYLVLQDANLNKM-CL-HGAM
FEVGFDRVIPLNAFTDSSNGYLINDTCVFGAEVFVCKERRAG-KAERLY-----------
---------TINSAMY-KHPWKVYIPLKFRPELLES-KPFFAGGQ----TW--------K
IRLYPKGYDKGKDTHVSVYLK-LANPE---PASKILT----EFTLRIVDQLN-GKHFFC-
KG-----------------------CEWFCALRPSFGFCRLIAFD-------------IL
KQL--DKGFLVKSNCLVEAEVTVYGIFTAL------------------------------
------------------------------------------------------------
------------------------------------------------------------
-----------------------------------------------------
>PruarI St
------------------------------------------------------------
----------------------------------------------MATLNLKFEPDAAG
VSTPFSNSPPTHYILKVESFSSLERHSA-GRYESGQFDAGGYKWKLVVYPNGYKQKNVD-
DHISVYLEMA-GADLLQTGWEVFVDFRLFLLD---QNKGIYLVLQDANLNKM-CL-HGAM
FEVGFDRVIPLNAFTDSSNGYLINDTCVFGAEVFVCKERRAG-KAERLY-----------
---------TINSAMY-KHPWKVYIPLKFRPELLES-KPFFAGGQ----TW--------E
IRLYPKGYDKGKDTHVSVYLK-LANPE---PASKILT----EFTLRIVDQLN-GKHFFV-
KV-----------------------VNGSVP-----------------------------
------------------------------------------------------------
------------------------------------------------------------
------------------------------------------------------------
-----------------------------------------------------
>PruavI
------------------------------------------------------------
----------------------------------------------------MFNYCIAG
VSTPFSNSPPTHYILKVESFSSLETHSA-GRFESGQFDAGGYKWKLVVYPNGYKQKN-V-
DHISVYLEMA-GADSLETGWEVFVDFRLFLLD---QNKGIYLVLQDANLNKM-CL-HGAM
FEVGFDRVIPLNAFTDSSNGYLINDTCVFGAEVFVCKERRAG-KAERLY-----------
---------TIKSAMY-KHPWKVYIPLKFRPELLES-KPFYAGGQ----TW--------K
IRLYPKGYGKGKDTHVSLYLT-LANPE---PASRILT----EFTLRIVNQLN-AKHFCC-
KG-----------------------CRWFSALSPSSGCSRLVALD-------------IL
KQS--DKGFLVKSNCLVEAEVTVHGIFAAL------------------------------
------------------------------------------------------------
------------------------------------------------------------
-----------------------------------------------------
>PruceI B
------------------------------------------------------------
----------------------------------------------MATLNLKFEPDFAG
VSTPFSNSPPTHYILKVESFSSLETHSA-GRFESGQFDAGGYKWKLVVYPNGYKQKN-V-
DHISVYLEMA-GADSLETGWEVFVDFRLFLLD---QNKGIYLVLQDANLNKM-CL-HGAM
FEVGFDRVIPLNAFTDSSNGYLINDTCVFGAEVFVCKERRAG-KAERLY-----------
---------TIKSAMY-KHPWKVYIPLKFRPELLES-KPFYAGGQ----TW--------K
IRLYPKGYGKGKDTHVSLYLT-LANPE---PASRILT----EFTLRIVNQLN-AKHFCC-
KG-----------------------CRWFSALSPSSGCSRLVALD-------------IL
KQS--DKGFLVKSNCLVEAEVTVHGIFAAL------------------------------
------------------------------------------------------------
------------------------------------------------------------
-----------------------------------------------------
>PrudoI1
------------------------------------------------------------
----------------------------------------------MATLNLKFEPDAAG
VSTPFSNSPPTHYILKVESFSSLERHSA-GRYESGQFDAGGYKWKLVVYPNGYKQKNVD-
DHVSVYLEMA-EADSLQTGWEVFVDFRLFLLD---QNKGIYLVLQDANLNKM-CL-HGAM
FEVGFDRVIPLNAFTDSSNGYLINDTCVFGADVFVCKERRAG-KAERLY-----------
---------MINSAMY-KHPWKVYIPLKFRPELLES-KPFFAGGQ----TW--------K
IRLYPKGCGKVKGTHVSLFLT-LANPE---PASKILT----EFTLRIVDQLD-GKHSLC-
KS-----------------------TQWFSALSPSFGCPRLIAFD-------------IL
KQL--DKGFLVKSNCLVEAE---------------------------------KEDWRSI
AMDSLEFEQDGVSTPFSYTPPTHYTLKIESFSLLKKHSADRFESGEFDAGGYKWKLVVYP
NGYKKKNAEDHISVYLE-------------------------------------------
-----------------------------------------------------
>PruduI
------------------------------------------------------------
----------------------------------------------MATLNLKFQPDAAG
VSTPFSNSPPTHYILKVESFSSLERHSA-GRFESGQFDAGGYKWKLVVYPNGYKQKNVD-
DHISVYLEMA-GADSLQTGWEVFVDFRLFLRD---QNKGIYLVLQDANLNKM-CL-HGAM
FEVGFDRVIPLNAFTDSSNGYLINDTCVFGAEVFVCKERRAG-KAERLC-----------
---------AINSAMY-KHPWKVYIPLKFRPEFLES-KPFFAGGQ----TW--------K
IRLYPKGYDKGKDTHVSLYLT-LANPE---PASKILT----EFTLRIVDQLN-GKHFFC-
KG-----------------------CQWFSALTPSFGFSRLIAFD-------------IL
KQL--DKGFLVQSYCLVEAEVT-------------------------------KEDWWSI
AMANLEFEQDGVSTPFSYTPPTHYTLKIESFSLLKKHSADRFESGEFDAGGYKWKLVVYP
NGYKKKNVEDHISVYLE-------------------------------------------
-----------------------------------------------------
>PruhuI
------------------------------------------------------------
---------------------------MLQVRKTNEYMGAGGAGVPRQHQTYRNDRACMR
VSTPFSNSPPTHYILKVESFSSLERHSA-GRFESGQFDAGGYKWKLVVYPNGYKQKNVD-
DHISVYLEMA-GADSLQTGWEVFVDFRLFLLD---QNKGIYLVLQDANLNKM-CL-HGAM
FEVGFDRVIPLNAFTDSSNGYLINDTCVFGAEVFVCKERRAG-KAERLH-----------
---------MINSAMY-KHPWKVYIPLKFRPELLES-KPFFAGGQ----TW--------K
IRLYPKGCGKGKGTHVSLFLT-LANPE---PAPKILT----EFTLRIVDQLN-GKHSLC-
KS-----------------------TQWFSALSPSFGCPRLIAFD-------------IL
KRL--DEGFLVKSNCLVEAE---------------------------------KEDWWSI
AMANLEFEQDGVSTPFSYTPPTHYTLKIESFSLLKKHSADRFETGEFDAGGYKWKLVVYP
NGYKKKNVEDHISVYLEIAGAESLQTGWEVFVDFRLFLLDQNKGFYLVLQDANLKKTCLH
VAMLEVGFDRVISL---------------------------------------
>PrumaI
------------------------------------------------------------
----------------------------------------------MATLNLKFEPDAAG
VSTPFSNSPPTHYILKVESFSSLERHSA-GRYESGQFEAGGYKWKLVVYPNGYKQKNVD-
DHISVYLEMA-GADLLQTGWEVFVDFRLFLLD---QNKGIYLVLQDANLNKM-CL-HGAM
FEVGFDRVIPLNAFTDSSNGYLINDTCVFGAEVFVCKERRAG-KAERLY-----------
---------TINSAMY-KHPWKVYIPLKFRPELLES-KPFFAGGQ----TW--------K
IRLYPKGYDKGKDTHVSVYLK-LANPE---PSSKILT----EYTLRIVDQLN-GKHFFC-
KG-----------------------CEWFSALRPSFGFCRLIAFD-------------IL
KQL--DKGFSVKSNCLVEAE---------------------------------KEDWWSI
AMDSLEFEQDGVSTPFSYTPPTHYTLKIESFSLLKKHSADRFESGEFDAGGYKWKLVVYP
NGYEKKNVEDHISVYLE-------------------------------------------
-----------------------------------------------------
>PrumiI
------------------------------------------------------------
------------------------------------------------------------
VSTPFSNSPPTHYILKVESFSSLERHSA-GRFESGQFDAGGYKWKLAVYPNGYKQKNVD-
DHISVYLEMA-GADSLQTGWEVFVDFRLFLLD---QNKGIYLVLQDANLNKI-CL-HGAM
FEVGFDRVIPLNAFTDSSNGYLINDTCVFGAEVFVCKERRAG-KAERLY-----------
---------AINSAMY-KHPWKVYIPLKFRPELLES-KPFFAGGQ----TW--------K
IRLYPKGYDKGKDTHVSLYLT-LANPE---PASKILT----EFTLRIVDQLN-GKHFFC-
KG-----------------------CQWFSALTPSFGFSRLIAFD-------------IL
KQL--DKGFLVQSYCLVEAEVTVHGIFTAL------------------------------
------------------------------------------------------------
------------------------------------------------------------
-----------------------------------------------------
>PrumoI
------------------------------------------------------------
----------------------------------------------MATLNLKFEPDAAG
VSTPFSNSPPIHYILKVESFSSLERHSA-GRFESGQFDAGGYKWKLVVYPNGYKQKNVD-
DHISVYLEMA-GADSLQTGWEVFVDFRLFLLD---QNKGIYLVLQDANLNKM-CL-HGAM
FEVGFDRVIPLNAFTDSSNGYLINDTCVFGAEVFVCKERRAG-KAERLY-----------
---------AINSAMY-KHPWKVYIPLKFRPELLES-KPFFAGGQ----TW--------K
IRLYPKGYDKGKHTHVSLYLT-LANPE---PASKILT----EFTLRIVDQLN-GKHFFC-
KG-----------------------CQWFSALTPSFGFSRLIAFD-------------IL
KQL--DKGFLVQSYCLVEAEVLCKFW----------------------------------
------------------------------------------------------------
------------------------------------------------------------
-----------------------------------------------------
>PrumuI
------------------------------------------------------------
----------------------------------------------------MFNYCIAG
VSTPFSNSPPTHYILKVESFSSLERHSA-GRYESGQFDAGGYKWKLVVYPNGYKQKNVD-
DHISVYLEMA-GADSLQTGWEVFVDFRLFLLD---QNKGIYLVLQDAHLNKM-CL-HGAM
FEVGFDRVIPLNAFTDSSNGYLINDTCVFGAEVFVCKERRAG-KAERLY-----------
---------TINSAMY-KHPWKVYIPLKFRPELLES-KPFFAGGQ----TW--------K
IRLHPKGYDKGKDTHVSVYLK-LANPE---PASKILT----EFTLRIVDQFN-GKHFFC-
KG-----------------------CEWFCALRPSFGFSRLIAFD-------------IL
KQL--DKGFLVKSNCLVEAEVTVHGIFTAL------------------------------
------------------------------------------------------------
------------------------------------------------------------
-----------------------------------------------------
>PrusiI CH320
------------------------------------------------------------
----------------------------------------------MATLNLKFEPDAAG
VSTPFSNSPPTHYILKVESFSSLERHSA-GRYESGQFDAGGYKWKLVVYPNGYKQKNVD-
DHISVYLEMA-GADSLQTGWEVFVDFRLFLLD---QNKGIYLVLQDANLNKM-CL-HGAM
FEVGFDRVIPLNAFTDSSNGYLINDTCVFGAEVFVCKERRAG-KAERLY-----------
---------TINSAMY-KHPWKVYIPLKFRPELLES-KPFFAGGQ----TW--------E
IRLYPKGYDKGKDTHVSVYLK-LANPE---PASKILT----EFTLRIVDQLN-GKHFFC-
KG-----------------------CEWFCALRPSFGFSRLIAFD-------------IL
KQL--DKGFLVKSNCLVEAEVTVYGIFTAL------------------------------
------------------------------------------------------------
------------------------------------------------------------
-----------------------------------------------------
>PrusiI F106
------------------------------------------------------------
----------------------------------------------MATLNLKFEPDAAG
VSTPFSNSPPTHYILKVESFSSLERHSA-GRYESGQFDAGGYKWKLVVYPNGYKQKNVD-
DHISVYLEMA-GADSLQTGWEVFVDFRLFLLD---QNKGIYLVLQDANLNKM-CL-HGAM
FEVGFDRVIPLNAFTDSSNGYLINDTCVFGAEVFVCKERRAG-KAERLY-----------
---------TINSAMY-KHPWKVYIPLKFRPELLES-KPFFAGGQ----TW--------K
IRLYPKGYDKGKDTHVSVYLK-LANPE---PASKILT----EFTLRIVDQLN-GKHFFC-
KG-----------------------CEWFCALRPSFGFSRLIAFD-------------IL
KQL--DKGFLVKSNCLVEAEVTVHGIFTAL------------------------------
------------------------------------------------------------
------------------------------------------------------------
-----------------------------------------------------
