# Supplementary material for: ParPMC-mediated susceptibility to plum pox virus: vascular expression in Prunus armeniaca and functional validation through ortholog silencing in Nicotiana benthamiana
Source: Front Plant Sci. 2025 Jun 25;16:1614211. doi: 10.3389/fpls.2025.1614211 (PMC12238093; doi:10.3389/fpls.2025.1614211)
Supplement: Supplementary file 1 [file DataSheet1.zip › Supplementary_File_2.nwk]

(((((((((((((PruduA:0.03574506,PrukaA:0.01832517)0.2200:0.00436304,PrupeA:0.01822149)0.9800:0.03554757,(PruarA_Su:0.05155025,PrudoA1:0.03515822)0.7000:0.01225105)0.3200:0.01362969,PrusiA_F106:0.05546426)0.5500:0.01161674,PruhuA:0.08800238)0.2200:0.03080810,PruarA_St:0.03115395)0.8500:0.06696075,((PrumiA:0.00000711,PrumoA:0.00842692)1.0000:0.02744289,(PruarA_Lo:0.02797918,(PrumaA:0.01557865,PrumuA1:0.03268449)0.4200:0.00000711)0.8100:0.01813616)1.0000:0.02871397)0.3000:0.03566663,(PruarA_Ma:0.00000711,PrusiA_CH320:0.00000711)1.0000:0.06639775)0.4100:0.03527272,(PruavA:0.06805361,(PruceA1_A:0.00000711,PrufrA1:0.00000711)1.0000:0.06894775)0.6900:0.02071744)0.7900:0.05988451,(PruhuB:0.01239917,(PruarB_St:0.00487330,((((PrumiB:0.00883490,PrumoB:0.03843226)0.7900:0.00880736,PrupeB:0.01312196)0.2400:0.00000711,PruduB:0.01757111)0.7900:0.00874453,(((PruarB_Su:0.00437255,PrumaB:0.00436121)0.0800:0.00000000,(PruavB:0.00000000,PruceB1_B:0.00001422)0.9400:0.00873206)0.0500:0.00000000,(PrufrB1:0.02215072,(PrumuB:0.11245433,(PrudoB1:0.02194337,(PrusiB_F106:0.00000711,(PruarB_Ma:0.00000000,PrusiB_CH320:0.00001422)0.7300:0.00437875)0.8100:0.00001422)0.6800:0.01320747)0.0700:0.00000711)0.0100:0.00001422)0.4000:0.00875463)0.1000:0.00896248)0.1100:0.00555927)0.9800:0.18694502)0.9800:0.14029291,((FraveC:0.07022368,RoschC1:0.06025959)1.0000:0.11921931,(((PyrbrC1:0.00874278,PyrcoC1:0.01778753)0.5300:0.01325296,MaldoC1_Golden:0.05163017)1.0000:0.17833099,(PruhuC:0.02906228,(((((PruarC_St:0.00000711,PrusiC_CH320:0.00000711)0.7300:0.00890957,PrumaC:0.00484605)0.4200:0.00448656,PruarC_Su:0.01339981)0.3300:0.00000711,(PrumuC:0.00000711,PrusiC_F106:0.00892454)0.5500:0.00000711)0.7900:0.01359138,(((PruceC1_A:0.00443984,PrufrC1:0.00086954)0.7900:0.02233672,PruarC_Ma:0.00000711)0.4500:0.01332985,((PruavC:0.00448728,PrudoC1:0.00897668)0.6100:0.00891497,(PruarC_Lo:0.06823134,(PrupeC:0.00450600,(PrumiC:0.00906363,PrumoC:0.00902592)0.7000:0.00442861)0.8600:0.00878951)0.4100:0.00479260)0.3100:0.00386885)0.1100:0.00088624)0.1700:0.00809170)0.8800:0.04188324)0.8800:0.06013891)0.6500:0.03423500)0.9500:0.07424821,((((SolmeC:0.12651854,SoltuC:0.04260440)1.0000:0.09153595,NicbeC:0.10579430)1.0000:0.39094844,CucmeC:0.35917602)0.2200:0.02129718,((MedtrC:0.24299172,PhavuC:0.20572196)1.0000:0.27170940,(PoptrC:0.42075517,(ThecaC:0.32681610,(CarpaC:0.17874435,(ArathC:0.04912963,BraolC:0.08096259)1.0000:0.29865358)0.4500:0.04028654)0.6300:0.04457889)0.8400:0.06726415)0.6700:0.07250629)0.5800:0.04400029)0.9600:0.16107817,((FraveD:0.30331233,RoschG:0.34169741)0.9900:0.13926505,(PrufrF:0.31464605,(PrumuF:0.00000711,(PrudoF1:0.02451990,((PruarF_Lo:0.00000000,PrumaF:0.00000711)0.8900:0.01264942,(PrumiF:0.01810200,(PrumoF:0.01838610,(PrupeF:0.00000711,PrukaF:0.00000711)1.0000:0.01814682)0.6900:0.00791047)0.5000:0.01936674)0.3900:0.00997191)0.3500:0.00368616)0.7200:0.03990252)0.9400:0.55266971)0.3200:0.02363523,(((PyrbrD1:0.02023214,PyrcoD:0.05304987)0.5600:0.01160056,MaldoD1_Golden:0.04801676)1.0000:0.30595848,(((((((PrupeD:0.00000000,PrukaD:0.00000000)0.3200:0.00425844,PrumiD:0.00001422)0.0800:0.03457018,(PruarD_Ma:0.01849799,PrudoD1:0.07154837)0.0100:0.00865751)0.0100:0.01101711,PruavD:0.03364593)0.0100:0.01628148,PrufrD:0.12564352)0.0100:0.15199378,PruduG:0.15931662)0.0000:0.03391472,((((((((PruarI_St:0.02310836,PrumaI:0.02729633)0.3300:0.00000711,PruarI_Lo:0.00307581)0.3400:0.00448017,PruarI_Ma:0.00448532)0.0400:0.00000711,(PrumuI:0.00893661,(PrusiI_CH320:0.00446249,PrusiI_F106:0.00002838)0.1900:0.00002838)0.3700:0.00000711)0.9600:0.02239845,(PruduI:0.00891879,(PrumoI:0.00894457,(PrupeI:0.00444194,PrumiI:0.00445571)0.7100:0.00445187)0.3900:0.00000711)0.9700:0.01184907)0.7400:0.01078793,(PrudoI1:0.02286570,PruhuI:0.01373681)0.9500:0.01831595)0.4600:0.01375528,(PruavI:0.00000711,PruceI_B:0.00000000)1.0000:0.03290849)0.9900:0.21503763,((((PruarH_Su:0.00000711,PruarH_St:0.00001420)0.9200:0.00441730,PrumuH:0.03114568)0.4600:0.00000711,PrumaH:0.08294623)0.7300:0.01169557,(PruduH:0.01485199,((PrupeH:0.01085044,PrudoH1:0.01178028)0.5100:0.00584424,(PrumiH1:0.01322786,((PrukaH:0.00438520,PrumoH:0.00916818)0.7700:0.00882483,(((((PrupeG:0.00000711,PrukaG:0.00001422)0.9900:0.02082077,PrumiG:0.00000711)0.5400:0.01414300,PrumoG:0.00353212)0.6500:0.08860123,PrumuG:0.09222334)0.8900:0.24065273,(PrumoD:0.04565172,(PrusiD_CH320:0.00845604,(PruarD_St:0.00862023,(PrumuD:0.00442286,(PruarD_Lo:0.01070612,PrumaD:0.15345883)0.9600:0.00000711)0.4500:0.00000711)0.5500:0.00428892)0.0300:0.03234368)0.0100:0.15777451)0.0000:0.15751748)0.0000:0.00000711)0.0000:0.00437718)0.0000:0.00000711)0.0000:0.01516535)0.0000:0.09696559)0.0000:0.07322728)0.9400:0.13680134)0.7900:0.07218680);
