# Supplementary material for: ParPMC-mediated susceptibility to plum pox virus: vascular expression in Prunus armeniaca and functional validation through ortholog silencing in Nicotiana benthamiana
Source: Front Plant Sci. 2025 Jun 25;16:1614211. doi: 10.3389/fpls.2025.1614211 (PMC12238093; doi:10.3389/fpls.2025.1614211)
Supplement: Supplementary file 1 [file DataSheet1.zip › Supplementary_Table_2.ods]

## Sheet: Hoja1
Table S2. Orthologs identified. BRHs and second hits from the reciprocal BLASTp are indicated in black and grey colors, respectively.
Family	Subgenus	Species	Ploidy	Gene -3	Gene -2	Gene -1	Gene A		Gene B		Gene C		Gene D		Gene E		Gene F		Gene G		Gene H		Gene I		Gene +1	Gene +2	Gene +3
Rosaceae	Amygdalus	Prunus persica	diploid, 2n = 2x = 16	Prupe.1G106900	Prupe.1G107000	Prupe.1G107100	Prupe.1G107200	PrupeA	Prupe.1G107300	PrupeB	Prupe.1G107400	PrupeC	Prupe.1G107500	PrupeD	Prupe.1G107600	PrupeE	Prupe.1G107700	PrupeF	Prupe.1G107800	PrupeG	Prupe.1G107900	PrupeH	Prupe.1G108000	PrupeI	Prupe.1G108100	Prupe.1G108200	Prupe.1G108300
		Prunus mira	diploid, 2n = 2x = 16	NA	Pmi01g1105	Pmi01g1106	Pmi01g1107	PrumiA	Pmi01g1109	PrumiB	Pmi01g1110	PrumiC	Pmi01g1112	PrumiD	Pmi01g1113_b	PrumiE (truncated)	Pmi01g1113_a	PrumiF	Pmi01g1114_b	PrumiG	Pmi01g1117 Pmi01g1114_a*	PrumiH1 PrumiH2*	Pmi01g1118	PrumiI	Pmi01g1119	Pmi01g1120	Pmi01g1121
		Prunus dulcis	diploid, 2n = 2x = 16	Prudul26A012825	Prudul26A020265	Prudul26A027438	Prudul26A001899	PruduA	Prudul26A009101	PruduB									Prudul26A031114	PruduG	Prudul26A021676_b	PruduH	Prudul26A021676_a Prudul26A031557*	PruduI PruduI2	Prudul26A030803 Prudul26A026062*	Prudul26A016136 Prudul26A016632*	Prudul26A030024 Prudul26A027609*
		Prunus kansuensis	diploid, 2n = 2x = 16	Pka01g1064	NA	Pka01g1066	Pka01g1067	PrukaA					Pka01g1070	PrukaD			Pka01g1072	PrukaF	Pka01g1073	PrukaG	Pka01g1075	PrukaH	Pka01g1076*	PrukaI*	Pka01g1077	Pka01g1078	Pka01g1079
		Prunus mongolica	diploid, 2n = 2x = 16	Pmo01G008930	Pmo01G008940	Pmo01G008950	Pmo01G008960	PrumoA	Pmo01G008970_b	PrumoB	Pmo01G008970_a	PrumoC	Pmo01G008980	PrumoD			Pmo01G008990	PrumoF	Pmo01G009000	PrumoG	Pmo01G009010	PrumoH	Pmo01G009020	PrumoI	Pmo01G009030	Pmo01G009040	Pmo01G009050
	Prunus	Prunus armeniaca RNAseq IVIA					ParPMC1	ParPMC1	ParPMC2	ParPMC2	ParP5	ParP5	c36090_g4_i1	PruarD_RNAseq									c36090_g3_i2	PruarI_RNAseq
		Prunus armeniaca Longwansmao	diploid, 2n = 2x = 16	PaLWMG0100001332.01*	PaLWMG0100001333.01	PaLWMG0100001335.01	PaLWMG0100001336.01	PruarA_Lo			PaLWMG0100001338.01	PruarC_Lo	PaLWMG0100001340.01	PruarD_Lo			PaLWMG0100001342.01	PruarF_Lo					PaLWMG0100001347.01	PruarI_Lo	PaLWMG0100001348.01	PaLWMG0100001349.01	PaLWMG0100001350.01
		Prunus armeniaca Marouch	diploid, 2n = 2x = 16	PruarM.1G133900	PruarM.1G134000*	PruarM.1G134100	PruarM.1G134200	PruarA_Ma	PruarM.1G134300_b	PruarB_Ma	PruarM.1G134300_a	PruarC_Ma	PruarM.1G134500	PruarD_Ma					PruarM.1G134600*	PruarG_Ma			PruarM.1G134700	PruarI_Ma	PruarM.1G134800	PruarM.1G134900	PruarM.1G135000
		Prunus armeniaca Stella	diploid, 2n = 2x = 16	PruarS.1G122100	PruarS.1G122200	PruarS.1G122300	PruarS.1G122400_b	PruarA_St	PruarS.1G122500_b	PruarB_St	PruarS.1G122500_a	PruarC_St	PruarS.1G122600	PruarD_St							PruarS.1G122700	PruarH_St	PruarS.1G122800	PruarI_St	PruarS.1G122900	PruarS.1G123000 PruarS.1G123100*	PruarS.1G123200
		Prunus armeniaca Sungold	diploid, 2n = 2x = 16	PaJTYG0100001301.01	PaJTYG0100001302.01	PaJTYG0100001303.01*	PaJTYG0100001304.01 PaJTYG0100001307.01*	PruarA_Su PruarA2_Su	PaJTYG0100001308.01_b	PruarB_Su	PaJTYG0100001308.01_a	PruarC_Su	PaJTYG0100001310.01*	PruarD_Su							PaJTYG0100001311.01	PruarH_Su	PaJTYG0100001312.01*	PruarI_Su	PaJTYG0100001313.01	PaJTYG0100001314.01	PaJTYG0100001315.01
		Prunus sibirica CH320	diploid, 2n = 2x = 16	Prusib.1G143000	Prusib.1G143100*	Prusib.1G143200	Prusib.1G143300	PrusiA_CH320	Prusib.1G143400_b	PrusiB_CH320	Prusib.1G143400_a	PrusiC_CH320	Prusib.1G143600	PrusiD_CH320					Prusib.1G143700**	PrusiG_CH320**			Prusib.1G143800	PrusiI_CH320	Prusib.1G143900	Prusib.1G144000	Prusib.1G144100
		Prunus sibirica F106	diploid, 2n = 2x = 16	PaF106G0100001260.01	PaF106G0100001261.01	PaF106G0100001263.01	PaF106G0100001262.01 PaF106G0100001265.01*	PrusiA_F106 PrusiA2_F106*	PaF106G0100001268.01_b	PrusiB_F106	PaF106G0100001268.01_a	PrusiC_F106	PaF106G0100001271.01*	PrusiD_F106*							PaF106G0100001273.01*	PrusiH_F106*	PaF106G0100001274.01	PrusiI_F106	PaF106G0100001275.01	PaF106G0100001276.01.P02	PaF106G0100001277.01
		Prunus mume	diploid, 2n = 2x = 16	LOC103323277	LOC103323276	LOC103323275	LOC103323274_a LOC103323274_b*	PrumuA1 PrumuA2*	LOC103323306	PrumuB	LOC103323305	PrumuC	LOC103323308	PrumuD			LOC103323307	PrumuF (truncated)	LOC103323272	PrumuG	LOC103323270	PrumuH	LOC107880359	PrumuI	LOC103323256	LOC103323255	LOC103323253
		Prunus domestica	hexaploid, 2n = 6x = 48	Pd.00g1094000.m01 Pd.00g086300.m01* Pd.00g339910.m01**	Pd.00g1094010.m01 Pd.00g947520.m01* Pd.00g339920.m01**	Pd.00g947510.m01 Pd.00g1094020.m01* Pd.00g086320.m01**	Pd.00g086330.m01 Pd.00g387590.m01* Pd.00g387570.m01**	PrudoA1 PrudoA2* PrudoA3**	Pd.00g947490.m01_b Pd.00g1094040.m01_b* Pd.00g387560.m01_b**	PrudoB1 PrudoB2* PrudoB3*	Pd.00g947490.m01_a Pd.00g1094040.m01_a* Pd.00g387560.m01_a**	PrudoC1 PrudoC2* PrudoC3**	Pd.00g1094050.m01 Pd.00g947480.m01* Pd.00g339980.m01**	PrudoD1 PrudoD2* PrudoD3**			Pd.00g340000.m01 Pd.00g1094060.m01* Pd.00g086380.m01**	PrudoF1 PrudoF2* PrudoF3**			Pd.00g1094080.m01 Pd.00g340010.m01* Pd.00g086390.m01** Pd.00g387520.m01_b**	PrudoH1 PrudoH2* PrudoH3** PrudoH4**	Pd.00g387520.m01_a Pd.00g1094090.m01* Pd.00g340020.m01**	PrudoI1 PrudoI2* PrudoI3**	Pd.00g1094100.m01 Pd.00g665410.m01* Pd.00g340030.m01**	Pd.00g1094110.m01 Pd.00g387500.m01* Pd.00g086420.m01**	Pd.00g665390.m01 Pd.00g387490.m01* Pd.00g086430.m01**
		Prunus mandshurica	diploid, 2n = 2x = 16	Pruma.1G127800	Pruma.1G127900**	Pruma.1G128000	Pruma.1G128100	PrumaA	Pruma.1G128400_b	PrumaB	Pruma.1G128400_a	PrumaC	Pruma.1G128700	PrumaD			Pruma.1G128900	PrumaF			Pruma.1G129000_b	PrumaH	Pruma.1G129000_a	PrumaI	Pruma.1G129100	Pruma.1G129200	Pruma.1G129300 Pruma.6G131900**
		Prunus humilis	diploid, 2n = 2x = 16	CH0204737	CH0204736	CH0204735	CH0204734	PruhuA	CH0204726_b CH0204729.1*	PruhuB PruhuB2*	CH0204726_a	PruhuC											CH0204725	PruhuI	CH0204724	CH0204723	CH0204722
	Cerasus	Prunus avium	diploid, 2n = 2x = 16	PAV01_REGINAg0014271	PAV01_REGINAg0014281	PAV01_REGINAg0014291	PAV01_REGINAg0014371	PruavA	PAV01_REGINAg0014391	PruavB	PAV01_REGINAg0014401	PruavC	PAV01_REGINAg0014461 PAV01_REGINAg0014431* PAV01_REGINAg0014451**	PruavD PruavD2* PruavD3**					PAV01_REGINAg0014511*	PruavG*			PAV01_REGINAg0014521	PruavI	PAV01_REGINAg0014531	PAV01_REGINAg0014541	PAV01_REGINAg0014551
		Prunus cerasus	allotetraploid (AA'BB), 2n = 4x = 32	Pcer_000865 (A) Pcer_011495** (B)	Pcer_006252 (A’) Pcer_011496* (B) Pcer_000866** (A)	Pcer_000867 (A)	Pcer_000870 (A) Pcer_000869* (A) Pcer_000868** (A)	PruceA1_A PruceA2_A* PruceA3_A**	Pcer_011501 (B) Pcer_000871* (A) Pcer_006256** (A’)	PruceB1_B PruceB2_A* PruceB3_A'**	Pcer_000872 (A) Pcer_006257* (A’) Pcer_011502** (B)	PruceC1_A PruceC2_A'* PruceC3_B**											Pcer_011506 (B)	PruceI_B	Pcer_011507 (B) Pcer_000877* (A) Pcer_006261** (A’)	Pcer_000878 (A) Pcer_011508* (B) Pcer_006262** (A’)	Pcer_000879 (A) Pcer_006263* (A’) Pcer_011509** (B)
		Prunus fruticosa	allotetraploid (AA'BB), 2n = 4x = 32	Pfrut_098355	Pfrut_098356**	Pfrut_015414 Pfrut_082017* Pfrut_063505**	Pfrut_015411 Pfrut_082020* Pfrut_098358_a** Pfrut_098358_b**	PrufrA1 PrufrA2* PrufrA3** PrufrA4**	Pfrut_098364 Pfrut_015410_b* Pfrut_082021_b**	PrufrB1 PrufrB2* PrufrB3*	Pfrut_015410_a Pfrut_082021_a*	PrufrC1 PrufrC2*	Pfrut_063498	PrufrD			Pfrut_082025	PrufrF							Pfrut_014269 Pfrut_015402* Pfrut_053245**	Pfrut_014268 Pfrut_053244* Pfrut_063487**	Pfrut_063486 Pfrut_098377* Pfrut_073602**
		Malus x domestica Golden DH	diploid, 2n = 2x = 34	LOC103452737	LOC103452632 LOC103452744	LOC103452743 LOC103452631					LOC103452630 LOC103452645* LOC103452742**	MaldoC1_Golden MaldoC2_Golden* MaldoC3_Golden**	LOC103452686 LOC103452642* LOC103414535**	MaldoD1_Golden MaldoD2_Golden* MaldoD3_Golden**											LOC103452639 LOC103432183*	LOC103452638	LOC103452636
		Pyrus bretschneideri	diploid, 2n = 2x = 34	LOC103950308	LOC103944677 LOC103950307*	LOC103950306 LOC103944676*					LOC103944790 LOC103944769* LOC103950421**	PyrbrC1 PyrbrC2* PyrbrC3**	LOC125467833 LOC125471314* LOC103944675**	PyrbrD1 PyrbrD2* PyrbrD3**											LOC103961234	LOC103961235	LOC103950305 LOC103961236*
		Pyrus communis	diploid, 2n = 2x = 34	pycom16g12210	NA	pycom13g12340 pycom16g12230*					pycom13g12350 pycom13g12370* pycom16g12300**	PyrcoC1 PyrcoC2* PyrcoC3**	pycom13g12380	PyrcoD											pycom13g12450	pycom13g12460	pycom13g12470
		Fragaria vesca	diploid, 2n = 2x = 14	FvH4_4g21360	FvH4_4g21340	FvH4_4g21320					FvH4_4g21321	FraveC	FvH4_4g21140	FraveD											FvH4_4g21260	FvH4_4g21250	FvH4_4g21220
		Rosa chinensis	diploid, 2n = 2x = 14	RcHm_v2.0_Chr4g0427141	NA	RcHm_v2.0_Chr4g0427091					RcHm_v2.0_Chr4g0427051 RcHm_v2.0_Chr4g0427041*	RoschC1 RoschC2*	RcHm_v2.0_Chr4g0426731* RcHm_v2.0_Chr4g0426771**	RoschD1* RoschD2**					RcHm_v2.0_Chr4g0426761	RoschG					RcHm_v2.0_Chr4g0426881	RcHm_v2.0_Chr4g0426871	RcHm_v2.0_Chr4g0426831
Non-Rosaceae		Cucumis melo	diploid, 2n = 2x = 24	NA	MELO3C023606.2.1 MELO3C012911.2.1*	MELO3C023607.2.1					MELO3C021236.2.1	CucmeC													MELO3C003207.2.1	MELO3C021237.2.1	MELO3C015245.2.1
		Medicago truncatula	diploid, 2n = 2x = 16	LOC11424645	LOC11435308 LOC25486640* LOC11444997**	LOC11424644					LOC11443727 LOC11436579*	MedtrC MedtrC2*													LOC25486615	LOC25485127	NA
		Phaseolus vulgaris	diploid, 2n = 2x = 22	Phvul.003G120400	Phvul.003G120000 Phvul.003G120300* Phvul.003G120201**	NA					Phvul.003G119900	PhavuC													Phvul.009G219800	Phvul.007G062300	Phvul.001G222900
		Populus trichocarpa	diploid, 2n = 2x = 38	Potri.010G153700	Potri.008G099300 Potri.010G153500* Potri.013G004100**	Potri.010G153400 Potri.008G099400* Potri.002G189450**					Potri.008G099600 Potri.008G005300* Potri.008G005650**	PoptrC PoptrC2* PoptrC3**													Potri.008G099700	Potri.010G153300	Potri.005G004900 Potri.013G004400*
		Arabidopsis thaliana	diploid, 2n = 2x = 10	AT4G15236.1**	AT3G17390 AT1G02500* AT4G01850**	AT3G15580 AT3G06420*					AT3G17380 AT3G28220* AT3G20370**	ArathC ArathC2* ArathC3**													AT1G48170	AT5G18525	AT1G09430
		Brassica oleracea	diploid, 2n = 2x = 18	NA	Bo3g068860.1 Bo00763s020.1* Bo9g004260.1**	Bo3g060570.1 Bo5g143510.1*					Bo3g068850.1	BraolC													Bo6g011030.1	Bo9g154800.1	Bo8g058440.1
		Carica papaya	diploid, 2n = 2x = 18	NA	LOC110808295, LOC110813193*	NA					LOC110808297 LOC110814465*	CarpaC CarpaC2*													LOC110808318	LOC110808319	LOC110815486 LOC110813111*
		Theobroma cacao	diploid, 2n = 2x = 20	LOC18603755	LOC18603754 LOC18613784* LOC18600625**	NA			LOC18600726**	ThecaB**	LOC18603749	ThecaC													LOC108661792	LOC18603748	LOC18600621
		Nicotiana benthamiana	diploid, 2n = 4x = 38	NA	Niben261Chr01g0899016.1 Niben261Chr17g0043013.1* Niben261Chr16g1352001.1**	Niben261Chr10g0186014.1	Niben261Chr10g0805003.1*	NicbeA*			Niben261Chr17g0988003.1	NicbeC	Niben261Chr03g1819016.1**	NicbeD**											Niben261Chr08g1242005.1 Niben261Chr13g1472009.1*	Niben261Chr17g0045001.1 Niben261Chr16g1348013.1* Niben261Chr16g1348014.1**	Niben261Chr10g0505013.1 Niben261Chr09g0924008.1*
		Solanum melongena	diploid, 2n = 2x = 24	NA	SMEL4.1_05g022220.1.01 SMEL4.1_01g010900.1.01*	NA			SMEL4.1_07g023060.1.01**	SolmeB**	SMEL4.1_01g033970.1.01 SMEL4.1_01g034040.1.01*	SolmeC SolmeC2*													SMEL4.1_06g012920.1.01	SMEL4.1_05g022210.1.01	SMEL4.1_01g010880.1.01
		Solanum tuberosum	diploid, 2n = 4x = 48	NA	PGSC0003DMG400004688 PGSC0003DMG400018292*	NA					PGSC0003DMG400008609	SoltuC													PGSC0003DMG400016299	NA	PGSC0003DMG403018293
* second hit in the reverse blastp
** third hit in the reverse blastp
_a or _b in reannotated sequences
